# Supplementary material for: On Predicting lung cancer subtypes using ‘omic’ data from tumor and tumor-adjacent histologically-normal tissue
Source: BMC Cancer. 2016 Mar 4;16:184. doi: 10.1186/s12885-016-2223-3 (PMC4778315; doi:10.1186/s12885-016-2223-3)
Supplement: Additional file 1: — Formatted TCGA dataset used in this study, along with sample IDs for classification task TAHNADC vs.TumorADC in gene expression. (CSV 5182 kb) [file 12885_2016_2223_MOESM1_ESM.csv]

	ELMO2	CREB3L1	RPS11	PNMA1	MMP2	C10orf90	ZHX3	ERCC5	GPR98	RXFP3	APBB2	PRO0478	KLHL13	PRSSL1	PDCL3	DECR1	SALL1	CADM4	RPS18	HNRPD	CFHR5	SLC10A7	OR2K2	LMAN1	SUHW1	CHD8	SUMO1	GP1BA	DDB1	MYO9B	MMP7	CRNKL1	C9orf45	XAB2	RTN1	KLHL14	TBX10	CENPQ	UTY	ZBTB12	DTNBP1	KBTBD8	ZEB1	ZG16	MIER1	ADAM5P	CHD9	STK16	KIAA1486
TCGA-35-3615-01A	-0.709083333333333	1.2325	1.894125	-1.31125	-1.25583333333333	-2.00125	-0.865	-0.587	0.107625	1.3235	-0.44675	-0.989125	-2.87425	1.71883333333333	0.103666666666667	-0.270375	-4.38816666666667	0.136333333333333	2.55135714285714	-1.88716666666667	0.427	0.03925	0.783	-0.675125	-2.95625	-1.3511	0.5482	0.1014	-1.25933333333333	-0.8477	6.479	-0.405	-2.00133333333333	-0.275875	0.232	-1.343125	-0.268	-0.6825	1.255	0.247	0.05875	-0.557	-0.183666666666667	-1.73875	0.4795	0.3295	-0.4045625	1.8745	-0.052
TCGA-55-1592-01A	-0.00349999999999999	1.3465	0.149375	-0.26075	-0.4265	-2.47025	-0.577833333333333	-0.52125	0.173625	0.4005	0.28525	-0.216	0.92975	-0.541	1.24166666666667	-0.884375	-5.10416666666667	0.695166666666667	-0.159142857142857	-0.67825	0.212166666666667	0.185125	-0.0505	-0.25175	-2.61275	-0.811	0.7341	-0.1868	-0.6305	-0.0765	6.962	0.411	-1.71883333333333	-0.6035	1.288125	-1.80925	-1.048	-0.59875	1.71978571428571	0.283	0.531375	-0.450333333333333	-0.271833333333333	4.9805	0.3367	0.492	-0.3863125	0.743	2.1145
TCGA-67-3770-01A	-0.7775	1.0325	0.55975	-0.5515	-0.797666666666667	-2.4525	-1.08233333333333	-1.132	1.295625	1.6375	0.98575	-1.040375	-2.27575	1.5675	0.429333333333333	0.297625	-4.7424	0.1005	0.874071428571429	-1.55341666666667	0.344833333333333	0.02225	-0.2895	-0.89825	-2.97225	-1.3096	1.4589	-0.2563	-1.4465	-1.0373	6.26525	-0.405125	-2.20266666666667	-0.80425	0.835125	-1.398125	-0.7995	-0.867	-1.34915384615385	0.051	-0.19025	-0.167833333333333	-0.563166666666667	-0.58025	0.4895	0.231	-0.1415	2.35775	1.278
TCGA-44-2655-01A	979	4915	3648	1627	1583	2526	1368	3734	4641	4939	3676	1062	2736	450	3604	239	2868	518	4054	2144	3871	3705	1863	2899	2854	1786	4459	4947	1503	1270	5620	480	2689	1316	4625	1604	1763	1963	2179	997	21	361	3000	2131	4369	2945	110	4258	3487
TCGA-55-1594-01A	0.529916666666667	1.1055	0.58225	0.26875	-0.169333333333333	-2.22025	-1.04433333333333	-0.36875	1.538	0.7595	0.67575	-0.56425	-1.61525	-0.589166666666667	1.0365	-0.5	0.708666666666667	1.903	-0.277571428571429	-0.848083333333333	0.715	-0.00987499999999999	-0.377	0.6845	-1.42925	-0.9901	1.2226	0.6253	-0.233666666666667	-0.5824	6.59625	-0.590375	-2.289	-0.59575	0.98025	0.253125	2.4635	-0.89225	-0.110307692307692	0.052	0.54	0.232666666666667	-1.6025	-0.55075	0.0128	0.713	1.815875	0.44375	0.234
TCGA-67-3771-01A	113	5223	3831	4898	477	2541	1217	4761	350	3867	1718	1663	2613	1250	4291	60	2708	2813	384	1877	3754	2866	4124	4608	214	1131	4738	5185	1418	291	5638	186	2458	1355	4788	2281	2283	1971	2153	438	576	731	1132	2295	3851	3845	1261	4857	982
TCGA-44-2656-01A	551	2960	3678	827	3169	2605	1912	706	1056	4320	1325	1756	2671	445	3748	3632	2784	576	4448	617	5211	4031	1450	3589	2717	1466	3009	4968	1738	3239	5592	983	2528	984	5074	1613	1820	1960	4013	3352	167	4062	2917	4580	4577	4426	352	3803	4402
TCGA-55-1595-01A	-0.216583333333333	0.598	0.476375	-0.84425	0.175833333333333	-1.84525	-0.827166666666667	-0.13625	0.27675	0.3855	-0.211	0.0375	-3.41275	-0.532166666666667	0.960333333333333	-0.17075	-3.6705	-0.225666666666667	0.437714285714286	-0.631166666666667	0.122833333333333	0.14675	0.0695	-0.5005	-2.57875	-0.5033	0.3133	0.332	-1.123	-0.1831	5.39025	0.065125	-0.904333333333333	-0.254125	0.559625	-1.19175	-1.0175	-1.511	-0.892357142857143	-0.0995	0.3075	-0.380333333333333	0.076	-0.6795	0.7589	-0.0085	0.0569375	0.6265	0.0195
TCGA-67-3772-01A	790	5076	4740	1941	3223	2384	840	3419	3244	5216	656	2144	2481	3035	3908	651	2825	3428	4368	1775	3848	4225	4948	721	2758	1987	4867	4849	2113	1269	5636	588	2777	1444	4646	2175	1114	994	1902	1123	398	3233	4387	3367	3842	719	335	4885	4340
TCGA-44-2659-01A	-0.575333333333333	0.19	1.043875	-0.709	0.0211666666666667	-2.88675	-0.265833333333333	0.62375	-2.182	0.6945	-0.32275	-0.202	-1.96475	-1.218	-0.353166666666667	-0.987	-0.452833333333333	-0.7015	1.16942857142857	-0.89425	-0.117166666666667	0.37775	0.814	-0.490375	-3.4265	-0.678	0.2031	1.0584	-1.624	0.3728	7.50225	-0.355125	-1.50716666666667	-0.31375	1.246625	-1.168375	-0.933	-1.52925	-1.43907692307692	-0.3725	1.20325	-0.255166666666667	0.965	-1.576	0.839	0.7965	0.4751875	-0.19775	-0.179
TCGA-55-1596-01A	733	4024	618	1042	2080	2570	932	1735	412	4402	982	1625	2683	1712	4634	4353	2720	979	3331	1998	4848	3929	3832	3515	2785	1609	5143	3537	2280	1317	5624	3029	2562	1355	3743	2228	1926	2851	5021	2884	10	1269	1888	5556	3573	508	1152	169	661
TCGA-67-3773-01A	-0.6445	0.5155	1.209375	-1.76375	-0.642166666666667	-2.2095	-1.707	-0.018	-0.991125	0.832	-0.74225	-0.947375	-1.97325	-0.120666666666667	-0.235333333333333	-0.455	0.107333333333333	-0.8105	1.88692857142857	-1.53875	0.0284	1.5575	0.1955	-0.834375	-2.68125	-1.0896	0.8974	0.449	-1.09883333333333	-0.3108	8.17925	-0.876125	-2.25766666666667	-0.026875	0.9895	-1.564625	-0.959	-1.29975	-1.05521428571429	-0.238	0.321125	0.463666666666667	-0.243666666666667	-1.4895	1.5353	0.4255	-0.128125	1.457	-0.5585
TCGA-44-2662-01A	0.0655833333333333	1.21925	-0.224125	0.05225	0.578833333333333	-3.00775	-0.0931666666666667	0.3125	-0.59325	0.6655	-0.18125	-1.2015	-4.60075	-0.964666666666667	0.770666666666667	-0.657	-4.5145	0.3725	-0.2295	0.069	0.587166666666667	0.81625	0.067	0.59125	-2.4595	-1.3753	0.656	-0.1221	-0.576833333333333	0.1697	8.30425	-0.23375	-3.12133333333333	-0.549625	2.191375	-1.827875	-1.8235	-0.7125	0.183071428571429	0.3915	-0.18125	0.0645	0.0541666666666667	-2.652	1.148	0.1795	-0.039	0.22125	0.6545
TCGA-64-1676-01A	0.303583333333333	0.1885	0.67475	0.141	-0.269	-1.9745	-1.2365	-0.66125	-1.728125	1.8145	-0.158	-0.669	-2.7125	-0.00900000000000001	0.298333333333333	-1.360875	-0.306	-1.24933333333333	1.094	-1.82375	-0.289166666666667	1.004125	0.431	-0.11025	-2.6465	-1.4145	1.7684	-0.2115	-1.5435	0.0789	7.18875	-0.185125	-3.20183333333333	-0.886625	1.277	-1.163875	-0.3975	-0.72325	1.34653846153846	0.2695	-0.381125	0.4025	-0.0388333333333333	-0.77675	1.3048	0.123	0.21125	1.35825	-0.572
TCGA-67-3774-01A	-0.24325	1.52825	0.714375	-0.26475	-0.0575	-1.4415	-1.11366666666667	0.00725	1.487625	0.656	-0.0105	-0.954	-1.89425	0.238166666666667	0.401333333333333	-0.04	-3.36283333333333	1.04516666666667	0.119642857142857	-0.501416666666667	0.0413333333333334	0.40825	-0.7585	0.3695	-2.3555	-1.3054	0.6239	1.3302	-0.649	-0.5381	6.8785	0.00499999999999999	-1.86166666666667	-0.719	0.94775	-1.01	-0.538	-1.393	-0.615538461538462	-0.4775	-0.196375	-0.142166666666667	-0.355	-0.186	0.5048	1.2415	-0.1399375	0.594	-0.1435
TCGA-44-2665-01A	0.284	1.217	0.2295	0.159	1.783	-1.73825	-0.637333333333333	0.3465	0.0268750000000001	0.1195	0.36425	-1.00325	-2.88075	0.190833333333333	0.469666666666667	-0.733875	-3.48	-0.8265	0.502	-0.619666666666667	0.384	1.1555	0.086	-0.110625	-2.2335	-1.263	0.6224	-0.1808	-1.03683333333333	-0.2266	6.93275	-0.38625	-2.45516666666667	-0.15025	1.29275	-1.444375	-0.6395	-0.52625	-0.685571428571429	0.347	-0.302125	-0.225166666666667	0.999333333333333	-0.549	0.2518	-0.108	0.62975	0.06475	-0.353
TCGA-64-1677-01A	-0.383583333333333	1.415	0.87575	-0.0795	-0.741	-1.643	-0.152666666666667	-0.374	0.139375	1.1835	-0.98675	-0.690625	-1.2165	-1.05283333333333	0.843	-0.8785	-4.50183333333333	0.126166666666667	2.13814285714286	-1.2415	0.3876	0.06625	-0.0415	0.14375	-2.686	0.0175	1.0028	0.6933	-0.0453333333333333	-0.5208	7.15475	0.6665	-2.0305	-0.52125	0.665875	-1.10675	-0.9835	0.0335	-0.903785714285714	-0.5315	0.751625	-0.124	-0.448833333333333	-1.797	0.4507	-0.1755	-0.1143125	0.011	0.0955
TCGA-44-2666-01A	-0.453583333333333	2.04025	1.23125	-0.38275	-0.640333333333333	-2.62225	-1.054	0.754	-0.565285714285714	0.1325	-0.535	-1.114125	-2.6555	-0.788	0.198333333333333	0.081625	-4.3955	0.086	1.09578571428571	-0.49525	0.263	0.4845	0.169	0.082125	-2.41825	-1.0309	0.4718	-0.00110000000000002	-0.66	-0.433	7.6145	0.050875	-2.22666666666667	-0.043625	0.417875	-1.58725	-1.13	-0.96075	1.69157142857143	-0.2135	-0.313625	-0.919833333333333	-0.546333333333333	-2.0365	0.2705	1.289	-0.0191875	0.8515	-0.2345
TCGA-64-1678-01A	-1.02166666666667	0.14025	1.705875	-0.7285	-1.12833333333333	-1.844	-1.553	-1.4015	0.915625	1.6145	-0.021	-1.225875	-1.314	-0.460166666666667	1.28066666666667	-0.408375	-3.657	-1.0355	1.40785714285714	-1.69391666666667	0.416	-0.097125	0.151	0.554	-2.7365	-1.501	1.5209	-0.2287	-1.4745	-0.7777	7.36575	0.3765	-1.56233333333333	-1.06675	0.02625	-1.17	-0.156	-0.33625	-0.934071428571428	-0.0255	0.68	-0.793333333333333	-1.569	2.54	0.107	0.065	-0.791375	0.61825	1.399
TCGA-44-2668-01A	0.0359166666666667	0.5375	-0.42525	0.6405	1.8085	-2.10575	-0.607666666666667	0.3505	-1.9225	0.513	0.53275	-1.584	-2.92	-0.817666666666667	0.936333333333333	0.076875	-4.447	-0.895166666666667	-0.414642857142857	0.3145	1.338	0.467625	0.632	0.57025	-4.426	-0.4297	0.9375	0.6299	-0.755166666666667	0.4411	7.50125	0.072375	-3.31433333333333	0.037375	2.0775	-1.408375	-1.4335	-1.873	1.28257142857143	-0.5795	-0.628875	-0.391833333333333	0.2585	-1.34375	0.5135	-0.018	0.0245625	0.2205	-0.072
TCGA-64-1680-01A	-0.540916666666667	1.387	1.363125	-1.92875	-0.861666666666667	-2.226	-1.3405	0.09075	-0.997375	1.0205	-1.37675	-1.33225	-1.95075	1.384	0.4115	-0.28275	-3.71283333333333	0.171	1.50571428571429	-0.94775	0.0916666666666667	1.254125	-1.542	0.33725	-3.46125	-1.7064	0.6899	-0.0285	-1.1155	-1.2022	6.4195	0.227875	-2.68833333333333	-0.304125	0.620625	-1.472625	-0.913	-0.804	0.165428571428571	-1.101	-0.308875	-1.28366666666667	-1.43716666666667	0.16175	0.5521	-0.7795	-0.499	1.5405	-0.4755
TCGA-05-4244-01A	1337	712	3567	1332	2781	2136	2459	879	5369	3998	2148	1529	2845	1323	3386	3963	2179	3706	4379	2106	4527	4752	5554	771	2473	1731	3960	1737	1404	1146	5551	744	1585	2834	5064	1242	1339	1972	2264	3620	4564	712	2073	1473	3906	5554	1631	2204	4038
TCGA-44-2661-01A	0.120833333333333	1.78425	1.075125	-1.044	-0.490333333333333	-3.381	-0.301833333333333	0.455	0.303625	-0.036	-0.0145	-1.073125	-2.9125	0.639	0.882666666666667	-0.08175	-4.6565	0.958	0.937071428571428	-0.612333333333333	-0.559666666666667	0.146857142857143	-0.7895	-0.158375	-2.77375	-0.5673	0.9398	1.3075	-0.861833333333333	-0.1176	7.79425	0.340375	-2.233	-0.673125	1.372125	-1.11525	-0.6475	-1.57775	1.01338461538462	-0.219	1.03025	-0.128666666666667	-0.583833333333333	-1.20325	0.4755	2.275	0.2095	-0.3925	0.577
TCGA-05-4249-01A	-0.512333333333333	0.1685	0.47825	0.461	-0.0496666666666667	-2.8195	-1.02016666666667	-0.748	-2.068	0.391	-0.19875	-1.4595	-2.50175	1.403	0.318	-0.260875	-3.006	-0.486	0.715571428571428	-0.734583333333333	-0.160833333333333	-0.57275	-0.021	-0.35875	-3.20525	-1.0051	1.4633	0.0197	-0.974	-0.4127	8.85325	0.74775	-2.64	-0.60625	1.394	-1.437375	-0.3215	-0.0885	-1.54809090909091	-1.1015	-0.623375	-0.0428333333333333	-0.120833333333333	-0.712666666666667	0.178	-0.05	-0.4563125	0.23325	0.2425
TCGA-44-3398-01A	-1.79958333333333	0.28575	0.98675	-0.2015	-0.330166666666667	-1.97225	-1.3195	-1.29975	-0.602666666666667	1.248	-1.08475	-1.593125	-3.3285	0.3585	-0.0885	-0.8415	-3.7775	-0.3615	2.35821428571429	-2.767	1.732	0.797571428571428	-0.4345	-0.549125	-1.82175	-1.4847	0.8607	0.1933	-0.744833333333333	-0.6898	10.06525	-0.6065	-3.76483333333333	-0.375625	0.992375	-1.19714285714286	-0.221	0.322	0.459857142857143	-1.6495	-0.270125	0.452333333333333	-1.11183333333333	-0.187333333333333	0.9296	-3.472	-0.7941875	0.23625	1.2865
TCGA-05-4250-01A	-0.651666666666667	0.39925	0.872125	-0.46725	-0.892666666666667	-1.72625	-1.40133333333333	-1.9125	1.3095	1.3845	-0.6255	-1.820125	-3.4295	1.87033333333333	-0.0505	-0.140625	-3.5664	-0.254	1.95771428571429	-1.88666666666667	1.50433333333333	-0.107375	-0.3725	-0.233875	-1.49066666666667	-2.4391	1.0938	0.00109999999999999	-2.09183333333333	-0.902777777777778	9.59	-0.486375	-2.29733333333333	-0.6885	1.137375	-0.867428571428571	-0.0175	-0.05175	0.571428571428571	-0.3715	-0.31425	1.317	-0.709	-0.6585	1.1023	-0.3955	-0.9170625	0.68575	0.2935
TCGA-44-3918-01A	-0.706333333333333	0.17	0.444	0.5775	-0.229833333333333	-1.87933333333333	-0.913	-0.8525	-1.58157142857143	0.996	0.39325	-1.28775	-3.75	-0.327666666666667	-0.117166666666667	-0.456125	-4.02266666666667	-0.4126	1.63357142857143	-2.25741666666667	0.896	0.30975	0.3085	-0.632125	-2.958	-0.954	1.026	0.3247	-0.861666666666667	-0.4431	6.27525	-0.46725	-2.26133333333333	-1.102625	1.72725	-0.876375	-0.829	-0.2565	0.424214285714286	-1.052	-0.61	1.108	-0.550833333333333	-1.229	0.9791	0.3235	-0.5931875	0.25225	-0.325
TCGA-44-3919-01A	-0.752	0.9585	1.050875	-1.2575	0.321833333333333	-2.14175	-0.756166666666667	-0.0715	-0.649285714285714	0.7715	0.1365	-0.826875	-2.72125	1.70166666666667	0.134833333333333	-0.0085	-3.2114	-0.495	1.23657142857143	-2.30525	1.69716666666667	-0.402	0.0720000000000001	-0.14875	-3.31333333333333	-1.1108	0.8416	0.5908	-1.10866666666667	-0.515666666666667	7.4185	-0.147625	-2.75066666666667	-0.738	1.37275	-1.143375	-0.835	-0.78275	-1.0253	-0.2495	0.010625	0.533833333333333	-0.106833333333333	-0.72275	0.745	NA	-0.110125	0.198	0.6545
TCGA-35-4122-01A	-0.6345	0.28525	0.6295	-0.2865	0.776	-1.69325	-1.01666666666667	-0.5145	0.04725	0.511	-0.52075	-0.845125	-2.84575	1.8455	-0.348666666666667	-0.192625	-4.1246	0.2425	1.05107142857143	-1.62691666666667	1.64033333333333	-0.152	-0.473	-0.127375	-2.5035	-0.848	0.374	0.2292	-1.42733333333333	-0.4134	6.868	-0.30975	-2.238	-0.70625	1.327875	-0.643142857142857	-0.3065	-1.04525	-1.41475	-0.179	0.00937500000000001	1.12433333333333	0.0103333333333333	2.307	0.9879	-0.06	-0.3389375	0.19625	-0.1535
TCGA-44-4112-01A	-0.69075	0.95625	0.577875	0.18725	-0.119	-1.5925	-0.335166666666667	0.14675	0.909	0.1125	-0.2015	-0.4655	-3.091	-0.320166666666667	0.125333333333333	-0.5385	-4.03833333333333	0.917166666666667	0.313357142857143	-0.780583333333333	-0.38925	0.527125	-0.031	-0.214625	-2.7135	-0.0363	0.5829	2.1865	-0.446666666666667	-0.0034	7.66625	0.612625	-1.45016666666667	-0.674625	1.426	-0.959875	-0.98	-1.2905	-1.29121428571429	-0.5845	0.483	0.678	0.346833333333333	-0.50325	0.9383	-0.372	0.4818125	-0.26375	0.2685
TCGA-35-4123-01A	-0.683833333333333	1.78425	0.8655	-1.091	-0.370666666666667	-1.59675	-0.480333333333333	-0.37525	0.382875	0.3535	0.09875	-0.60525	-2.93975	0.852333333333333	0.290666666666667	-0.711125	-3.00016666666667	0.045	0.844928571428571	-1.12191666666667	0.291833333333333	0.324	-0.1315	-0.709375	-1.87225	-0.8495	0.7455	0.0658	-0.937	-0.4971	7.7735	-0.245375	-1.74766666666667	-0.268875	-0.012875	-0.92225	-0.071	-0.847	-0.488785714285714	-0.07	-0.322875	-0.5995	-0.0391666666666667	0.725	0.5173	0.513	-0.4590625	0.79825	-0.00299999999999999
TCGA-44-2657-01A	-0.39	1.092	0.797375	-0.683	-0.250333333333333	-1.56275	-0.807	0.0835	-0.607375	0.6335	0.293	-0.6895	-1.4155	0.104666666666667	-0.00616666666666666	-0.4745	-3.0085	0.249166666666667	0.74	-0.907166666666667	0.3634	0.616	0.369	0.0935	-2.04675	-0.9961	0.8371	2.1719	-1.0035	0.1052	6.9095	-0.325875	-1.3635	-0.267125	0.9295	0.07775	0.164	-0.909	-0.442714285714286	-0.3585	0.190125	1.03416666666667	0.0258333333333334	-0.20225	0.2417	-0.74	-0.1685	-0.08625	0.0905
[truncated: 5,000 more columns]
