# Supplementary material for: On Predicting lung cancer subtypes using ‘omic’ data from tumor and tumor-adjacent histologically-normal tissue
Source: BMC Cancer. 2016 Mar 4;16:184. doi: 10.1186/s12885-016-2223-3 (PMC4778315; doi:10.1186/s12885-016-2223-3)
Supplement: Additional file 2: — Formatted TCGA dataset used in this study, along with sample IDs for classification task TAHNSCC vs.TumorSCC in gene expression. (CSV 24086 kb) [file 12885_2016_2223_MOESM2_ESM.csv]

	ELMO2	CREB3L1	RPS11	PNMA1	MMP2	C10orf90	ZHX3	ERCC5	GPR98	RXFP3	APBB2	PRO0478	KLHL13	PRSSL1	PDCL3	DECR1	SALL1	CADM4	RPS18	HNRPD	CFHR5	SLC10A7	OR2K2	LMAN1	SUHW1	CHD8	SUMO1	GP1BA	DDB1	MYO9B	MMP7	CRNKL1	C9orf45	XAB2	RTN1	KLHL14	TBX10	CENPQ	UTY	ZBTB12	DTNBP1	KBTBD8	ZEB1	ZG16	MIER1	ADAM5P	CHD9	STK16	KIAA1486
TCGA-21-1070-01A	-0.273833333333333	0.26875	0.04475	-0.7415	0.2095	-2.0485	-0.1545	0.517	-0.691375	0.52	-0.435	-0.075	0.0205	-0.843166666666667	0.295833333333333	-0.97025	-4.071	0.7855	0.331357142857143	-0.673	0.196333333333333	0.0575	-0.183	-0.2355	-2.8705	-0.5248	0.3732	0.8232	-0.248166666666667	0.2154	8.0275	0.039875	-1.915	0.1025	0.85175	-1.414875	-1.795	-0.93175	-1.28457142857143	-0.047	0.099	-0.0771666666666667	-0.764166666666667	-2.0315	0.6403	0.2785	0.1273125	-0.25075	0.0115
TCGA-21-1071-01A	0.1905	-0.03225	0.32075	-0.1555	1.39216666666667	-0.96725	-0.908166666666667	-0.8755	2.2775	0.476	-0.872	-0.3005	0.18625	-1.44583333333333	0.866833333333333	-0.9375	-2.649	-0.2615	0.0435	-0.61575	0.281666666666667	-0.142875	0.193	-0.2445	-1.64075	-0.9296	0.5349	0.0646	-0.618833333333333	0.1343	7.8015	0.63375	-1.3345	0.5795	1.70175	-1.834	-2.0675	-0.511	0.0260714285714286	-0.23	0.12925	-0.399666666666667	0.111333333333333	-1.971	-0.1963	0.1275	0.609875	0.124	-0.151
TCGA-21-1072-01A	-0.41375	-0.32175	0.872875	-1.40125	0.0443333333333333	-1.967	-1.08766666666667	-0.82375	1.3645	0.601	-0.937	-0.7335	2.13075	-0.898666666666667	0.600333333333333	-0.879125	-0.686	0.277333333333333	1.12307142857143	-0.01225	0.228666666666667	0.075125	-0.391	0.168625	-3.31475	-1.1326	0.5973	-0.0103	-0.2905	-0.3526	6.587	-0.127	-1.08316666666667	0.24775	1.605375	-1.266125	-0.788	-0.1175	2.1475	-0.3715	-0.925625	-1.39716666666667	-0.251666666666667	-1.7645	-0.0678	-0.2275	0.203375	0.69075	-0.41
TCGA-21-1075-01A	-0.666916666666667	0.0715	0.881625	-1.8755	-0.8905	-1.5425	-0.761833333333333	-0.95275	1.543625	0.6365	0.04875	-1.055	2.24675	-0.758166666666667	0.506833333333333	-0.309625	-4.3795	0.1985	1.2445	-0.885083333333334	0.4205	0.313625	-0.5945	0.174875	-1.491	-1.0018	0.2817	-0.5592	-0.653833333333333	-0.7301	5.46675	-0.01175	-1.53066666666667	0.480625	-0.15075	-1.758	-1.064	-0.18975	-0.3265	-0.2565	-0.6445	-1.77266666666667	-0.509333333333333	-1.81175	-0.3654	-0.058	0.1305625	0.2845	0.082
TCGA-21-1076-01A	-0.038625	0.712125	0.526875	-0.13475	1.23625	-2.18375	-0.23725	0.244625	0.111008928571428	0.413	0.0955	-0.2183125	0.39925	-0.7265	-0.0745833333333333	-0.03525	-3.30241666666667	0.891833333333333	0.0353571428571429	-0.878541666666667	0.137583333333333	0.3910625	-0.11625	-0.76325	-3.034625	-0.4213	0.2129	2.14595	-0.775666666666667	0.9167	8.17875	0.294625	-0.307	0.64125	2.2216875	-0.944875	-1.5685	0.099	-1.29617857142857	-0.38225	0.2479375	0.65275	-0.177083333333333	-1.965625	0.2522	0.14725	0.2920625	0.005375	-0.08425
TCGA-21-1077-01A	-0.271	0.1875	0.490125	-1.5975	0.909333333333333	-0.931	-0.389166666666667	-0.2905	1.50925	0.429	-0.4715	-1.282625	1.049	-0.763166666666667	0.151	-0.555	-1.7475	-0.245	1.17885714285714	-0.889833333333333	0.199666666666667	-0.32	-0.2545	0.036375	-0.045	-1.0759	-0.0911	0.0823	-0.5005	-0.2171	7.46275	0.3315	-1.93233333333333	0.4665	1.821375	-1.2795	-1.454	-0.96975	1.16171428571429	-0.236	-0.218875	-0.1135	-0.611	-1.76775	-0.157	-0.0335	-0.424375	0.15975	0.03
TCGA-21-1078-01A	0.325916666666667	-1.05475	1.285375	-0.8415	-0.270333333333333	-2.27	-1.00483333333333	0.85	1.0825	0.8795	-0.674	-1.092625	-1.89075	-0.693833333333334	0.385166666666667	1.05375	-4.45733333333333	0.370166666666667	1.36235714285714	-0.53	0.125833333333333	0.252625	-0.2245	-1.2715	-3.57325	-0.3902	0.3103	-0.1441	-0.1285	-0.047	3.5765	-0.5615	-2.3465	1.002625	0.334125	-1.755875	-1.596	-0.72	2.61292857142857	-0.372	-0.0746249999999999	-1.573	-1.91383333333333	-2.1565	0.414	0.1815	0.2456875	0.6795	-0.3365
TCGA-21-1079-01A	-0.0553333333333333	1.404	0.46925	-0.24375	3.10933333333333	-1.01975	-0.429666666666667	-0.62375	0.161	1.1195	0.44275	-0.855625	-0.83475	-0.9415	0.0665	0.052125	-4.07516666666667	-0.471166666666667	0.144	-0.917333333333333	0.392166666666667	-0.01575	0.1245	-0.954625	-3.36375	-0.1789	0.4914	-0.3094	-0.134166666666667	0.3426	6.323	-0.1935	-3.17533333333333	0.712875	0.3085	-1.151625	-1.801	0.11875	1.74564285714286	-0.263	-1.3005	-0.0473333333333333	0.230666666666667	-0.5735	0.794	0.577	0.1543125	0.628	0.194
TCGA-21-1080-01A	-0.360583333333333	0.54125	1.119625	-0.139	-0.378	-2.046	0.186333333333333	-0.80375	0.835375	0.761	-1.53225	-1.05475	0.98875	-0.362333333333333	0.384166666666667	0.113625	-4.162	1.1805	2.20735714285714	-1.12875	0.0228333333333334	-0.107125	-0.338	-2.486625	-2.62825	-0.5799	0.6837	-0.1125	-0.566	0.2334	7.8285	0.54425	-1.6055	0.94225	0.365	-1.255125	-1.71	0.4325	1.72542857142857	-0.2565	-0.52	-0.495666666666667	-1.10616666666667	-1.39325	0.7856	-0.1595	-0.1435625	0.7025	0.1405
TCGA-21-1081-01A	-0.169833333333333	1.531	0.844	-0.68325	2.29683333333333	-2.5935	0.205166666666667	0.00225	-0.257125	0.998	0.30325	-0.634625	-2.5565	-0.822166666666667	-0.6285	-0.870375	-4.0575	2.46366666666667	-0.00850000000000002	-0.0418333333333334	0.136333333333333	0.489625	-0.1645	-0.767625	-2.44925	-0.857	0.2473	-0.0444	-1.283	0.4053	5.11725	0.320375	-0.8045	0.858125	-0.31225	-1.167875	-1.1465	-0.7235	1.63264285714286	0.1745	0.237	-1.17133333333333	-1.1975	-1.483	-0.3162	-0.218	-0.8291875	0.02	-0.049
TCGA-21-1082-01A	-0.423	0.169	0.69825	-0.84325	1.339	-1.581	-0.35	0.957	-0.08125	0.543	-0.59175	0.197625	0.19675	-1.26366666666667	0.0386666666666667	-0.046625	-2.67783333333333	0.475166666666667	0.232857142857143	-1.09316666666667	0.194	-0.341375	-0.407	-0.567	-0.48275	0.3235	-0.1314	0.1587	-0.139	0.4993	6.44725	0.26775	-1.06683333333333	0.79225	0.716875	-1.174125	-1.3785	-0.77175	0.243	0.14	0.394125	-1.10883333333333	-0.225833333333333	-1.48875	0.0517	0.1955	0.328375	-0.8155	0.1675
TCGA-21-1083-01A	-0.280583333333333	-0.111	1.22575	-0.92	0.786333333333333	-1.7025	-1.00183333333333	0.1105	0.81525	0.2745	-0.92325	-0.623375	-2.37375	-1.237	0.695833333333333	0.278125	-4.0095	-0.639166666666667	0.144214285714286	-0.796083333333333	0.335333333333333	-0.326375	-0.18	0.74125	-0.2045	-0.5064	0.5711	-0.0258	-0.115333333333333	-0.0125	6.7735	0.405875	-1.36366666666667	0.458625	0.58575	-1.041875	-1.2035	0.634	-0.305642857142857	0.046	-1.031875	-1.41466666666667	-1.1255	-1.2525	-0.0632	-0.1655	-0.5384375	0.00125	0.0525
TCGA-22-0940-01A	-0.423666666666667	0.7775	1.531	-0.95675	2.14583333333333	-1.76525	-0.921333333333333	-0.95775	1.7425	1.155	-0.47425	-1.028625	0.54375	-0.692166666666667	0.136333333333333	0.064625	-4.30433333333333	-0.2585	0.144357142857143	-0.653833333333333	-0.1275	0.554	1.158	0.092375	-1.66875	-0.9902	0.8926	0.3195	-0.409833333333333	-0.1129	7.75825	0.00262499999999997	-2.21233333333333	0.298375	1.173375	-1.27925	-1.1645	-1.0195	0.425857142857143	-0.3435	-0.9115	-0.347833333333333	-0.569	-1.3085	0.16	-0.273	0.031375	-0.65725	0.184
TCGA-22-0944-01A	-0.48525	0.21275	0.429	-0.423	-0.0638333333333333	-2.157	-1.09183333333333	-0.42325	0.455875	0.8375	0.22125	-0.908125	1.28775	-0.777	0.592666666666667	-0.587125	-3.88966666666667	0.612333333333333	1.38235714285714	0.133666666666667	0.231833333333333	0.28975	0.0465	-0.38775	-3.45975	-1.0212	0.2273	0.1969	-0.606166666666667	0.2697	6.9225	0.109	-0.969	1.106625	0.095	-1.355875	-0.887	-0.9405	0.0153571428571429	-0.293	-0.089	-0.488166666666667	-1.5105	-1.27975	-0.5249	0.3745	0.162875	0.94025	-0.264
TCGA-22-1000-01A	-0.508833333333333	1.4565	0.8395	-0.349	2.3885	-1.8965	0.116333333333333	0.4695	0.158375	0.6825	0.65	-0.532125	-0.4005	-0.5795	0.041	-0.19025	-3.90983333333333	-0.403166666666667	0.5975	-1.09691666666667	-0.150166666666667	0.069	-0.091	-0.25975	-2.60875	-0.2748	0.6138	0.2955	-0.658	0.5683	7.98175	-0.153375	-1.89033333333333	0.146625	1.48175	-1.010625	-1.3995	-1.4685	1.34235714285714	-0.57	0.090125	0.0325	0.526833333333333	-1.14575	0.5263	-1.0315	0.2983125	-0.35675	0.608
TCGA-22-1002-01A	-0.512333333333333	1.01325	0.40425	-0.82	1.08333333333333	-2.26725	-0.000833333333333334	0.21375	0.49	0.4525	-0.071	-0.151	-2.1065	-0.596	0.0161666666666667	-0.16475	-4.71233333333333	0.0245	0.581071428571429	-0.255583333333333	0.349166666666667	0.324625	-0.9835	-0.47675	-2.52825	-0.0619	0.5223	1.0874	0.038	-0.1479	7.419	-0.251875	-1.854	0.204875	1.19075	-0.785625	-1.6485	-1.345	1.29471428571429	0.361	-0.02425	-0.783166666666667	0.405666666666667	-1.684	0.3969	-0.4375	0.76225	-0.4635	-0.347
TCGA-22-1005-01A	-0.749333333333333	1.1665	1.364375	-0.3635	1.21183333333333	-1.61175	-0.371666666666667	0.532	-0.00524999999999999	1.1125	-0.28675	0.403875	-2.3725	-0.464833333333333	-0.28	-0.24375	-4.046	-0.147166666666667	1.1895	-1.27191666666667	0.706333333333333	-0.037625	-0.6205	0.35525	-3.1615	-0.0258	0.7785	1.9113	-0.352333333333333	0.3099	7.9585	-0.572875	-1.38983333333333	0.152625	1.01925	-0.4595	-0.7295	-1.376	1.427	0.2115	0.203	0.340166666666667	0.640833333333333	-0.52125	0.5109	-0.0395	0.069125	0.3855	0.0865
TCGA-22-1011-01A	-0.0255833333333333	0.3285	0.189	-1.02775	1.86766666666667	-1.372	-0.396166666666667	0.319	1.441375	0.5845	-0.762	-0.445625	0.34175	-0.7285	0.0216666666666667	-0.1075	-3.91183333333333	0.249333333333333	-0.733142857142857	-0.242416666666667	0.299	0.064875	-0.58	0.4495	-2.87575	0.1622	-0.0936	1.3817	-0.4635	0.2899	6.8645	-0.041125	-1.37466666666667	0.565	1.10675	1.128125	-0.6935	-0.4795	1.87407142857143	-0.0855	-0.66475	-0.109666666666667	-0.442833333333333	-0.99375	0.3992	0.3615	0.374875	0.1145	0.425
TCGA-22-1012-01A	-0.143416666666667	0.44975	0.683	0.176	1.072	-1.187	-0.689666666666667	-0.718	0.551875	0.683	-0.6595	-0.89075	0.747	-0.454833333333333	1.0625	0.012375	-4.17883333333333	0.519833333333333	0.481428571428571	-1.231	0.3045	-0.139375	-0.217	0.14075	-1.62675	-0.3256	0.8379	0.1763	0.1535	0.3037	7.39275	0.787125	-1.846	1.92	0.85475	-1.47425	-1.107	-0.926	-0.631	-0.67	-0.54675	-1.291	-0.978666666666667	-1.1955	-0.0807	-0.245	-0.283875	0.9975	0.321
TCGA-22-1016-01A	-0.362416666666667	0.531	0.959875	-0.51625	0.954333333333333	-1.97325	-0.065	0.0865	-0.505875	0.087	0.0605	0.131625	-0.43825	-0.567833333333333	-0.139833333333333	0.13925	-4.42716666666667	0.525833333333333	0.894142857142857	-0.58725	-0.1788	0.178375	0.247	-0.807375	-1.9175	-0.9087	0.3591	0.8014	-0.0861666666666667	0.4224	6.97425	-0.231375	-1.55766666666667	-0.197875	0.98225	-1.022375	-1.4005	-1.19575	1.03769230769231	0.115	0.42075	-0.901333333333333	-0.0643333333333334	-1.0435	0.469	-0.315	0.07075	0.536	0.023
TCGA-22-1017-01A	0.0315833333333334	0.88	-0.08175	-0.34675	0.839166666666667	-0.8085	-0.748666666666667	-0.3855	1.051875	0.4995	-0.727	-1.167875	-2.6785	0.213833333333333	1.01033333333333	-0.848125	-3.405	-0.345666666666667	-0.0456428571428571	-0.323416666666667	0.44	0.34125	-0.3275	-0.586625	-2.504	-0.03	0.5575	0.3385	0.0316666666666667	0.2307	7.05775	-0.315	-2.08633333333333	0.472	0.671375	-1.270625	-0.974	-2.0245	0.755928571428571	0.1815	-1.164	-1.06316666666667	-0.710666666666667	-0.92575	-0.1754	-0.3125	-0.051375	0.29325	0.291
TCGA-56-1622-01A	0.214	1.08825	0.8985	0.09225	0.728833333333333	-2.20775	-0.476333333333333	-0.706	0.924375	0.6115	-0.65	-0.419125	2.21225	-0.883166666666667	0.588	0.277375	-0.364666666666667	1.17233333333333	0.361785714285714	-0.0685	0.3195	0.497625	-0.09	-0.739625	-2.791	-0.1637	0.9793	-0.1224	-0.13	-0.037	5.2105	0.0828749999999999	-2.02466666666667	1.18175	-0.03825	-0.723375	-1.6765	-1.03125	1.94992857142857	-0.4525	-1.182	-1.9815	-1.18216666666667	-0.6895	-0.228	-0.1635	0.253375	0.34825	0.5155
TCGA-43-2576-01A	-0.4955	1.1545	0.928375	-0.225	0.633333333333333	-2.62025	-0.423833333333333	1.21275	-1.5905	1.4825	0.751	0.02225	-2.76525	-0.420333333333333	0.599166666666667	-1.17625	-4.31766666666667	0.352	0.213357142857143	-1.2615	0.481666666666667	-0.197875	0.2475	-0.37175	-1.6665	-0.4766	0.9031	0.6065	-0.265	0.1985	6.436	-0.075375	-2.14383333333333	-0.682	0.627125	-1.296375	-0.514	-1.65875	-1.14992307692308	0.004	0.2825	-0.927833333333333	1.34683333333333	4.80075	1.0291	-0.489	0.153125	0.53525	0.6485
TCGA-60-2708-01A	-0.301416666666667	1.575	1.268	0.0285	1.15633333333333	-0.197	0.654	-1.04075	1.051125	1.2865	0.8955	-1.22925	1.11075	-0.3765	0.690333333333333	-0.653125	-4.30566666666667	0.0555	0.681928571428572	-1.13233333333333	0.7552	-0.00399999999999999	-0.05	0.334625	-1.657	-0.1863	0.2035	-0.8768	-0.931833333333333	0.0807	7.564	0.38175	-2.647	-0.350375	0.52625	-0.646	-0.958	-1.233	-1.23276923076923	0.3525	-0.80525	-0.726833333333333	0.612166666666667	-1.37225	0.2886	0.1835	0.480375	0.451	-0.163
TCGA-60-2719-01A	-0.2295	-0.1515	0.03625	-0.937	-1.18633333333333	-1.605	0.0715	-1.01	0.0676249999999999	0.745	0.0705	-1.10525	0.83625	-0.785666666666667	1.18483333333333	0.655125	-5.01966666666667	0.313	0.711714285714286	-0.711583333333333	0.855833333333333	-0.165375	-0.3025	0.56275	-2.773	-0.5914	1.0219	-0.1724	-0.3535	-0.6083	6.97475	0.1445	-2.59066666666667	-0.224375	0.50425	-0.5195	-1.3435	-0.91025	-1.2185	-0.2855	0.088875	0.395166666666667	-1.17583333333333	0.286	0.5265	-0.495	-0.7973125	0.709	-0.7225
TCGA-34-2600-01A	1637	380	5075	1431	2421	2651	1643	437	3648	4596	2285	1540	2320	293	4122	3765	2867	5291	596	2800	4322	335	943	661	1740	1688	4772	3194	851	862	5650	4520	2046	670	3841	2360	1805	2011	1962	4039	2955	1758	1964	2529	510	5670	3886	4860	954
TCGA-66-2758-01A	-0.573	0.172	1.67425	-1.508	-0.973333333333333	-1.1045	-1.5375	-1.243	0.998125	1.464	-0.20875	-1.709125	1.64875	-0.298666666666667	0.921333333333333	-0.670125	-4.53466666666667	0.6825	1.46221428571429	-1.33658333333333	1.23283333333333	-0.614125	1.262	-0.835875	-3.2215	-1.6206	0.6367	0.0872	-1.42133333333333	-0.3026	7.265	0.17625	-0.3655	-0.5375	0.879375	-1.563375	-0.882	-0.317	1.206	-1.246	-0.429625	-0.622	0.526	-1.657	0.1714	0.332	-0.9206875	0.4845	-0.416
TCGA-66-2770-01A	-0.5705	0.3795	0.95375	-1.52375	0.477666666666667	-1.3705	-0.525	-0.32325	0.6295	1.0425	-0.3265	-0.5115	0.664	-0.816833333333333	0.387833333333333	-0.126375	-0.314833333333333	-0.338166666666667	0.0847857142857143	-0.506166666666667	-0.2166	-0.1445	0.3835	-0.07625	-2.95125	-0.6598	0.8904	0.6873	-1.11716666666667	-0.1355	8.026	0.474125	-0.787166666666667	-0.447	0.950375	-1.853	-1.277	-0.2995	0.307307692307692	-0.289	-0.02375	-0.6755	0.519333333333333	-2.04075	-0.4245	0.019	0.1465	1.01825	-0.7345
TCGA-43-2581-01A	-0.164583333333333	0.231	0.779375	0.15175	0.443833333333333	-2.88975	-0.324833333333333	-0.5695	-0.56275	0.953	0.0115	-0.971625	-1.72175	-0.5955	0.604166666666667	0.3735	-4.97083333333333	0.900666666666667	0.434	-0.384583333333333	0.5598	0.922375	0.123	0.323625	-3.197	-0.4476	0.7074	-0.0802	-0.640333333333333	0.247	7.71725	-0.09125	-2.224	0.399125	1.93325	-1.855125	-0.648	-0.8865	-1.38385714285714	-0.313	-0.533	-0.2705	-0.584333333333333	-1.19225	0.0325	-0.5395	-0.5129375	1.07125	1.205
TCGA-60-2711-01A	867	808	5026	1142	1716	1887	869	954	3972	4935	1144	1901	5350	259	3980	337	2699	4383	4381	1586	3918	595	1117	561	1055	905	3957	4121	569	1492	5547	391	2487	736	4802	2024	1512	1726	2031	3015	27	2075	1569	2303	2917	1025	709	4610	418
TCGA-60-2721-01A	-0.374833333333333	0.8345	0.7175	-0.34975	1.01466666666667	-2.67825	-0.4535	0.33375	0.605	0.881	-0.39725	-0.133125	0.95175	-0.719	0.201333333333333	-0.2845	-5.69983333333333	1.704	-0.105142857142857	-0.117666666666667	0.2055	0.503125	-0.876	-0.00674999999999998	-2.472	-0.3469	0.3231	0.7297	-0.278833333333333	0.0131	7.05425	-0.19675	-1.81216666666667	-0.52575	1.72675	-1.311125	-1.029	-1.38675	1.96728571428571	-0.2115	0.033375	-0.799333333333333	-0.238666666666667	-2.996	-0.3135	0.813	0.835875	1.2835	-0.8845
TCGA-43-2578-01A	-0.36175	0.12825	0.278125	0.8065	-0.485833333333333	-1.967	-0.0716666666666666	-0.448	-0.655875	0.889	-0.32325	-0.261625	-2.75575	-0.521833333333333	0.2815	-1.075	-2.52966666666667	1.51333333333333	-0.00892857142857143	-0.53025	0.0193333333333334	-0.608	0.2545	-0.51725	-1.9405	-0.1586	0.6219	0.4956	-0.3195	-0.2545	5.90775	-0.04175	-1.5065	-0.719375	0.941625	1.4085	-0.8145	-0.93625	-1.38676923076923	-0.049	0.845125	-1.0885	-0.178833333333333	-1.61625	0.1864	0.2105	-0.497875	0.8525	-0.3135
TCGA-60-2710-01A	763	4171	104	2069	3158	2176	1593	1613	3640	4854	662	1840	4889	390	4100	707	2711	4966	1065	2963	4410	3508	3584	664	2579	1997	4315	4517	1522	3010	5623	2834	1991	237	5073	2434	2314	665	1920	542	469	1402	1126	2522	3765	3052	2774	4319	1175
TCGA-60-2720-01A	1075	3813	4401	2843	3292	2547	2815	1288	3065	4841	750	1408	1862	3672	4268	1642	2605	5125	3373	2154	3597	383	433	875	1314	1149	4345	3852	75	788	5612	2937	2640	1279	4516	1920	1893	1763	1813	233	1259	2851	4239	2462	4658	3271	1220	4582	2078
TCGA-34-2604-01A	-0.282333333333333	1.0825	0.506375	-0.2025	0.311333333333333	-2.34975	0.0325	-0.45725	-0.138125	1.031	0.28	-0.8045	-1.27475	-0.301166666666667	0.675166666666667	0.04975	-5.5388	0.684	-0.0899285714285714	-0.286583333333333	0.256	0.233125	0.705	-0.328625	-1.02625	-0.8166	0.5791	-0.3711	-0.651666666666667	0.1775	7.212	0.00712499999999999	-3.0255	-0.65725	0.481125	-1.391625	-1.0205	-0.849	-1.41342857142857	-0.3755	-0.416875	0.4055	-0.169833333333333	-1.98325	0.8963	0.822	-0.1165	0.7925	-0.5335
TCGA-66-2759-01A	-0.591166666666667	-0.50025	0.0485	-1.2405	0.277833333333333	-2.5785	-0.597	-1.3315	0.20825	1.1455	-1.23275	-1.404875	1.1835	-0.0108333333333333	0.764333333333333	-1.38375	-5.28016666666667	0.524833333333333	0.317928571428571	-0.462333333333333	2.302	0.039875	-0.115	0.93975	-1.28025	-0.9444	0.9608	0.0454	-0.7375	-0.7106	6.75275	0.086875	-2.08933333333333	-0.60525	0.989	-1.454625	-0.5635	0.70775	1.71438461538462	-0.256	-0.90775	-0.249833333333333	-1.084	-1.673	0.6452	0.2655	0.027625	0.799	-0.1865
TCGA-66-2778-01A	1785	4097	4564	1285	1865	2830	1592	2451	2129	5411	2306	2206	3773	75	3659	312	2897	4144	4895	2621	3551	117	5235	346	2484	2246	4697	3188	1518	1335	5713	280	2859	1261	3361	2063	673	3854	2142	3425	695	3533	2120	2464	4727	4414	1138	5331	1758
TCGA-34-2605-01A	0.0306666666666667	0.41125	0.640125	-0.925	0.691666666666667	-2.631	-0.640833333333333	-0.6795	-0.0175	0.8365	-0.286	-0.72025	1.07175	-0.7335	1.2785	-0.633875	-4.1855	0.738666666666667	0.553428571428571	-1.032	0.616	0.034375	0.737	-0.2785	-1.93725	-1.2728	0.0581	0.1215	-1.21083333333333	-0.1284	7.3025	0.372625	-1.6755	-0.403875	0.714875	-1.38525	-0.895	1.408	1.06814285714286	-0.2725	-0.16225	-0.0211666666666667	-0.15	-1.4245	-0.1336	0.292	0.1215625	1.08125	-0.214
TCGA-66-2763-01A	-0.227416666666667	0.55025	0.740875	-0.396	-0.506833333333333	-2.19775	0.354166666666667	0.09975	0.490375	1.0975	0.18275	-1.14	2.62675	-0.3705	0.273	0.714	-3.54983333333333	0.895166666666667	0.468857142857143	-1.15458333333333	0.332333333333333	0.033625	0.4735	-0.27175	-0.8885	-0.3377	-0.0749	0.0759	-0.592666666666667	-0.3003	7.501	-0.415625	-2.75683333333333	-0.023625	0.57275	-0.388	-0.612	-0.40775	-1.1105	-1.117	-0.5155	-0.520333333333333	-0.8655	-1.62125	0.7671	0.9595	-0.0229375	1.4985	-0.3055
TCGA-66-2780-01A	-0.220166666666667	0.401	1.18875	-0.4645	1.022	-2.18125	-0.626	-0.71975	0.0558750000000001	1.2685	-0.30975	-1.310875	-0.78675	-0.355333333333333	0.461833333333333	-1.109	-4.50633333333333	0.155833333333333	1.07492857142857	-1.45116666666667	0.301833333333333	-0.146125	0.4215	0.076125	-2.63025	-1.385	0.2867	-0.2504	-1.4735	-0.4689	7.842	0.7165	-2.5815	-1.02725	0.28	-1.722125	-0.2265	-0.77675	-0.206	-0.3335	-0.856125	-0.6075	0.123	-1.4915	0.7799	0.0895	0.0120625	0.94025	-0.291
TCGA-60-2695-01A	0.431916666666667	-0.17375	0.868375	-0.24575	-0.901166666666667	-1.71925	-0.473166666666667	0.298	0.729875	0.663	0.303	-0.729625	-4.3395	-0.873666666666667	0.214333333333333	-0.516375	-3.3095	1.98516666666667	-0.0227857142857143	0.32775	0.522833333333333	-0.232625	0.6535	-0.849625	-4.254	-0.4393	0.1918	-0.0661	-0.492	0.22	7.33	0.354	0.3035	-0.024375	1.397125	-0.013375	-1.5595	-0.8995	-1.2275	-0.0505	0.361875	-1.27666666666667	-0.992166666666667	-2.328	0.8292	-0.642	-0.622375	0.974	-0.185
TCGA-60-2712-01A	-0.506916666666667	1.095	1.42	-0.59975	1.071	-2.25475	-0.8845	-0.0955	0.0549999999999999	0.9005	-0.52425	-1.06925	-1.57475	-0.316166666666667	0.223	0.203625	-3.88733333333333	0.2345	1.08221428571429	-0.8095	0.0521666666666667	-0.381	-0.5405	0.309875	-3.66075	-1.0719	0.4842	2.0915	-0.749666666666667	0.0963	7.64125	-0.168	-1.977	0.275625	1.83675	-0.856125	-0.978	-0.203	-1.01607692307692	-0.421	-0.136375	0.117166666666667	-0.4415	-1.76575	-0.0154	0.504	-0.34875	1.0385	-0.131
TCGA-60-2722-01A	-0.0563333333333333	-0.31725	0.765875	-0.73525	-0.476166666666667	-1.00075	-0.580666666666667	-1.22075	1.18175	0.8505	-0.374	-0.759625	1.73625	-0.699333333333333	0.711666666666667	-1.43275	-3.124	0.352333333333333	0.339642857142857	-1.33116666666667	0.602333333333333	-0.5325	0.211	-0.481875	-3.409	-0.3803	0.3448	-0.6277	-0.252833333333333	-0.4215	6.97875	0.406125	-1.01033333333333	0.120875	1.31425	-2.406375	-1.197	-0.5895	-0.506071428571429	-0.457	-0.502625	-1.21483333333333	-0.649833333333333	-1.65975	-0.3032	0.0505	0.3140625	0.61625	-0.207
TCGA-34-2608-01A	-0.3665	1.0735	1.136875	-0.28825	1.1675	-2.351	-0.0861666666666667	-0.4585	0.540375	0.56	0.50175	-1.115625	0.09875	-0.4525	0.0968333333333333	-0.190125	-1.53533333333333	0.426666666666667	0.848142857142857	-1.206	0.315666666666667	0.344125	0.236	-0.202125	-2.87425	-1.0857	0.6029	0.5678	-1.14533333333333	-0.3417	8.19275	-0.421	-2.484	-1.00275	1.47025	-1.072375	-1.1785	-0.94075	1.04292307692308	-0.3005	-0.635375	0.166666666666667	0.108166666666667	-1.282	0.1806	0.835	-0.0815	1.28425	0.2165
TCGA-66-2765-01A	932	3964	4344	1393	4180	2384	1168	146	4442	4886	703	2335	1814	4199	4050	859	2749	3471	4930	1981	3679	906	2891	1431	2703	1747	3506	3194	811	3022	5589	355	2636	471	4706	2427	2184	4165	4985	86	1488	411	1225	2325	4134	3254	204	4990	73
TCGA-66-2781-01A	0.1275	0.32825	-0.023625	-0.20525	0.188666666666667	-2.504	-0.799	-1.46975	0.494625	1.363	-0.98875	-1.459875	1.5325	-0.268333333333333	0.686833333333333	-0.7975	-4.047	0.0911666666666667	1.54992857142857	-0.479583333333333	0.773	-0.467375	-0.369	-0.563125	-1.569	-1.5626	0.5671	-0.1211	-0.806833333333333	-0.6262	6.6625	0.709875	-2.29816666666667	-0.731	0.167	-1.370875	-1.1405	0.06825	-0.433	-0.751	-0.116125	0.150833333333333	-1.61083333333333	-1.1785	-0.2339	0.042	-0.00568749999999998	1.04725	-0.9635
TCGA-66-2767-01A	-0.618083333333333	0.2705	0.866375	-0.98175	0.0185	-1.50875	-0.893333333333333	-0.288	0.656375	0.853	-0.77225	-0.74725	0.6055	-0.204333333333333	0.346666666666667	0.292125	-4.5344	-0.120166666666667	0.580214285714286	-0.6365	0.591333333333333	0.354375	-0.5935	-0.151	-2.558	-1.0094	-0.2588	0.6304	-1.18466666666667	-0.0182	7.71175	-0.091375	-0.953833333333333	-0.087	1.48325	-1.0065	-0.8485	-0.2175	0.779857142857143	0.0355	0.2385	0.4585	-0.855333333333333	-1.5745	-0.0153	-0.0205	-0.164125	-0.16975	-0.069
TCGA-66-2785-01A	-0.24725	2.231	0.456125	-0.84525	-0.434666666666667	-2.11825	-0.501	-0.04775	-1.18525	0.9475	-0.597	-0.692125	-2.51175	-0.294333333333333	0.9335	-0.02875	-4.0605	-0.4115	1.27621428571429	-1.53733333333333	0.131333333333333	0.029125	-0.115	0.4355	-3.7435	-0.7859	0.479	0.7103	-0.272166666666667	-0.00810000000000001	6.71225	-0.294375	-1.77533333333333	-0.1955	0.792875	-1.4045	-0.3495	-0.06025	0.141285714285714	-0.476	0.408625	0.302666666666667	-1.11033333333333	-0.53675	1.0341	0.9245	0.0121875	0.95325	-0.533
TCGA-66-2769-01A	-0.57625	1.22075	1.02225	-1.21725	0.907666666666667	-1.673	-0.763	-0.46775	-0.290125	1.569	0.85675	-1.353125	0.1025	-0.1905	-0.00716666666666665	0.346125	-3.613	0.369333333333333	0.7515	-1.13783333333333	0.2712	0.460125	0.462	0.628875	-1.917	-1.8146	0.7085	0.5355	-1.17316666666667	-0.443	7.9065	0.039	-2.27083333333333	-0.7985	1.05475	-1.017875	-0.1455	-0.5655	0.757428571428571	-1.1215	-0.871625	0.563666666666667	0.0133333333333333	-1.17625	0.6841	0.052	-0.357625	0.882	-0.39
TCGA-60-2696-01A	1230	3472	3541	1338	3283	2554	629	1111	4295	4418	3639	1906	3608	690	3786	3327	2764	999	4939	1789	4041	2950	658	889	2707	2290	4683	3552	1644	939	5571	2850	2674	916	4518	2174	1627	3212	1826	265	1566	2863	3812	2203	4625	3509	124	5135	1241
TCGA-60-2713-01A	-0.353083333333333	0.3585	0.69575	-0.2945	0.713166666666667	-1.61825	-0.409333333333333	-0.346	1.008375	0.858	0.1245	-1.12775	0.888	-0.6995	0.626833333333333	0.40925	-3.22666666666667	0.921333333333333	-0.0546428571428571	-0.74975	0.782	-0.1	-0.3435	-0.321375	-1.24	-1.4208	0.099	-0.1211	-0.563333333333333	0.15	5.667	0.187625	-1.39683333333333	0.076125	1.83425	-0.53225	-0.586	-0.2585	1.34107142857143	-0.352	0.515125	0.132	-0.3255	-1.20475	0.3595	0.676	-0.5388125	0.0405	-0.374
TCGA-60-2723-01A	-0.635833333333333	0.83925	0.96525	-1.2385	0.7205	-1.537	-0.926166666666667	-0.90725	1.211875	1.1615	0.137	-1.470375	2.35725	-0.127666666666667	0.554833333333333	-0.016	-3.696	-0.173166666666667	0.00135714285714285	-1.058	0.4046	0.034625	0.432	0.388625	-2.64875	-0.9264	0.3335	-0.2621	-1.16833333333333	-0.4871	7.62625	0.204	-2.0205	-0.406625	1.744875	-0.773	-0.2625	-0.61075	-0.789428571428571	0.2905	-0.43625	-0.5645	-0.2075	-1.086	0.3117	0.533	-0.6436875	0.43875	-0.0415
TCGA-34-2609-01A	0.597833333333333	0.70775	0.78825	-0.479	-0.5875	-2.27125	0.138333333333333	-0.50275	0.875625	0.838	0.03825	-1.093875	0.484	0.216833333333333	-0.0881666666666667	0.5515	-4.03166666666667	0.0771666666666667	1.18785714285714	-0.78425	-0.0765	0.00112499999999999	-0.408	0.4455	-2.409	-1.0899	0.502	0.6601	-0.7515	-0.4987	7.28275	0.2225	-2.2745	-0.425	0.859	-0.9475	-0.4135	0.11125	0.920785714285714	-0.6235	-0.44575	-0.0893333333333333	-1.52183333333333	-1.162	0.1202	0.1735	-0.4005	0.893	-0.1945
TCGA-66-2766-01A	-1.27608333333333	-0.01675	0.34825	-0.70175	-0.589333333333333	-1.69125	-0.307166666666667	-0.171	0.955	1.226	-0.42775	-1.4675	1.492	-0.00750000000000001	0.613666666666667	-0.90275	-3.86983333333333	-0.265666666666667	1.99814285714286	-1.01466666666667	-0.00816666666666659	-0.337	-0.5605	-0.32225	-1.98225	-1.7383	0.5374	-0.2403	-0.928833333333333	-0.5359	4.517	-0.603875	-1.692	-0.258	1.687875	-1.42025	-0.0985	0.94325	-0.567357142857143	0.303	0.110875	-0.963833333333334	-0.603333333333333	-1.27475	0.5563	-0.338	-0.073	1.309	-0.2625
TCGA-66-2782-01A	-0.86425	0.536	1.196375	0.04275	0.753	-1.8435	-0.307666666666667	-0.48775	0.750875	1.255	0.84625	-0.799625	0.3215	0.313	-0.3885	0.636125	-5.36816666666667	-0.404333333333333	0.784642857142857	-1.3995	0.4205	0.869375	0.146	-0.05975	-3.028	-0.6077	0.5724	0.0325	-0.690666666666667	-0.1146	7.88025	-0.00974999999999999	-2.7225	-0.519625	0.991875	-1.176	-0.59	-1.1015	0.00985714285714284	-0.2705	-0.338875	0.247833333333333	-0.0553333333333333	-1.95325	0.7767	0.5	0.00862500000000002	2.149	-0.2655
TCGA-60-2698-01A	-0.801916666666667	0.63875	0.2635	-0.06575	-0.0468333333333334	-1.941	-1.48933333333333	0.01425	0.898	0.59	-0.43275	-1.49625	1.12075	1.188	0.426666666666667	-0.269625	-4.23333333333333	-0.265166666666667	0.0697857142857143	-1.06233333333333	0.2975	0.127375	0.614	-0.38425	-0.7765	-0.8233	0.3494	-0.2325	-0.964833333333333	0.0032	7.38875	0.223	-2.47816666666667	0.075	1.561125	-1.39725	-0.9705	-0.9175	0.628071428571429	-0.686	-0.17525	0.389166666666667	-1.28283333333333	-0.88575	-0.0856	0.49	-0.1935	0.1605	-0.034
TCGA-60-2714-01A	-0.0419166666666667	0.15925	-0.01675	-0.42675	0.121166666666667	-2.49975	-0.383333333333333	0.17175	0.2155	0.887	1.051	-1.274125	-0.273	-0.566666666666667	0.036	0.231625	-3.638	0.184333333333333	1.19164285714286	-1.00991666666667	0.725833333333333	0.466375	-0.0295	-0.062625	-3.408	-1.2472	0.226	0.4458	-0.495166666666667	-0.2623	6.16925	-0.599125	-2.21616666666667	0.173375	1.153	-1.220625	0.6325	0.0325	-0.944692307692308	-0.684	-0.6595	-0.6775	-1.65866666666667	2.03625	0.1683	-0.1805	-0.271125	0.63775	0.2425
TCGA-60-2724-01A	-0.405083333333333	1.05975	-0.072625	-0.3435	1.36433333333333	-1.98225	-0.0133333333333333	-1.079	1.1955	0.828	0.56875	-1.39625	1.135	-0.588	-0.0161666666666667	0.742375	-3.546	0.759	0.515428571428571	-1.21491666666667	0.267666666666667	0.0175	0.0345	-0.26775	-0.381	-1.9994	0.3715	-0.1432	-0.982333333333333	-0.2004	6.18975	0.2795	-3.27683333333333	-0.07225	-0.248	-1.79075	-0.538	-0.3025	0.00807142857142857	-0.471	-0.95725	1.184	0.000333333333333343	-1.483	0.7132	0.561	-0.0233125	1.01375	-0.2865
TCGA-66-2755-01A	-0.5025	0.32	0.8115	-1.218	-0.475833333333333	-2.4795	-1.33483333333333	-0.32725	-0.1175	0.9795	0.3165	-0.96725	0.76775	-0.8085	0.299333333333333	-0.827875	-4.9375	-0.445	1.09614285714286	-0.10775	-0.219166666666667	0.11525	0.457	0.44775	-1.7775	-1.3323	-0.0437	2.6684	-0.846833333333333	0.1911	7.77875	0.057375	-1.452	-0.10625	2.05025	-1.023875	-1.1315	0.17125	0.0429285714285714	-0.196	0.110375	0.126	0.2085	-1.8235	0.7576	0.115	-0.7164375	1.18525	-0.437
TCGA-60-2706-01A	-0.805083333333333	-0.068	0.613125	1.1715	-0.371	-2.34575	-0.912333333333333	-0.43475	0.079375	0.7885	-0.78775	-1.178	-4.20125	-0.7475	-0.148	0.6595	-4.07833333333333	0.878666666666667	-0.157642857142857	-0.333666666666667	0.7014	0.200375	0.1385	-0.68025	-0.75475	-0.4699	0.6922	0.4124	-0.919833333333333	-0.1104	7.12125	-0.8035	-2.70366666666667	0.253625	1.711625	-1.449625	-0.69	-0.32325	2.24371428571429	0.145	-0.375	-0.222833333333333	-1.04616666666667	-0.705	-0.0758	-0.423	-0.05925	1.66675	-0.2285
TCGA-60-2715-01A	-0.735333333333333	1.40725	0.61325	0.45125	1.96383333333333	-2.21575	-0.0963333333333333	0.09475	-0.47475	0.919	0.4025	0.020625	-0.70375	0.0131666666666667	-0.214333333333333	-0.486	-4.33866666666667	-0.820666666666667	0.5825	-0.33975	0.529666666666667	0.323875	0.2275	-0.382875	-3.03125	-0.4973	0.2071	0.8016	-0.485333333333333	0.2769	7.94975	0.042125	-2.03883333333333	-0.122375	1.274375	-1.188375	-1.058	-0.153	1.07535714285714	-0.1715	0.53625	0.333333333333333	0.522333333333333	-2.149	0.3535	0.6785	0.34625	-0.0945	-0.0385
TCGA-60-2726-01A	-0.4435	1.2335	0.317875	-0.09425	-0.343166666666667	-2.126	-0.0963333333333333	-0.5025	0.0776249999999999	1.7595	-0.50375	0.394	-0.1305	-0.437333333333333	-0.199666666666667	-1.135875	-3.72266666666667	-0.41	0.796	-1.3555	0.466333333333333	0.446	-0.1115	-1.273375	-1.77425	-0.0699	0.889	0.3592	0.272833333333333	-0.2347	6.1845	-0.367875	-1.36933333333333	-0.412625	0.322625	-1.37375	0.369	0.188	1.10314285714286	-0.0945	-0.489875	-1.06266666666667	-0.6045	-1.0305	-0.0304	0.6165	0.235	0.83225	-0.298
TCGA-66-2756-01A	1613	3002	4688	4245	1127	5185	1266	2369	3519	4987	1431	2320	3884	1478	4528	191	2659	3123	4328	2214	4463	299	3515	3400	1969	1359	4273	671	1823	1856	5617	3553	2743	3005	3503	1801	4855	397	5312	550	3368	2143	1672	3536	3730	334	1305	3769	780
TCGA-66-2768-01A	-0.647583333333333	-0.154	0.5475	-1.02825	-0.654833333333333	-2.405	-0.898666666666667	-1.2535	0.692125	1.7775	0.68225	-1.232625	-0.472	0.0558333333333333	0.26	-0.48825	-1.71016666666667	-0.211833333333333	0.699928571428571	-1.1105	0.7838	0.279625	-0.1645	-0.52325	-1.0885	-1.2337	0.4602	-0.16	-1.28616666666667	-0.237	7.58425	-1.15525	-2.33716666666667	0.225	0.508125	-1.008	-0.268	0.20075	1.89607142857143	-0.5245	-0.416625	0.305166666666667	-1.13	-1.08375	1.0229	-0.306	0.144875	1.2835	-0.66
TCGA-66-2786-01A	-0.8355	0.5365	0.819625	-1.1625	-0.104333333333333	-1.7575	-0.9335	-0.54775	-0.289875	0.8515	-0.9275	-1.106125	-1.72825	-0.159333333333333	0.2615	-1.141625	-1.88233333333333	0.0336666666666667	0.883428571428571	-1.17483333333333	0.0868333333333333	-0.11325	-0.3425	0.013875	-2.0975	-1.6039	0.5594	-0.1508	-0.849666666666667	-0.5024	7.36225	-0.253125	-1.973	0.023625	0.45575	-1.152875	-0.0495	-0.42825	-0.295714285714286	0.1805	-0.610125	0.0623333333333333	-1.02166666666667	-1.24225	0.0449	0.6515	-0.14	1.26775	0.3205
TCGA-60-2707-01A	-0.438916666666667	1.18525	0.2075	0.11325	1.31783333333333	-2.0075	-0.470333333333333	-0.03275	-0.316875	0.9615	0.29275	-1.182125	0.27575	-0.408666666666667	0.0168333333333333	-0.00612500000000001	-4.3815	0.0965	0.201285714285714	-0.72925	0.1928	0.311125	-0.436	0.17725	-3.2025	-0.5853	0.3988	-0.3	-0.881333333333333	-0.1694	7.92075	-0.253125	-3.00483333333333	-0.000875000000000004	0.796625	-1.56925	-0.422	-1.30125	0.120071428571429	-0.6695	-1.340375	-1.0895	0.389833333333333	0.8695	0.7418	-0.368	0.67375	1.061	-0.153
TCGA-60-2716-01A	-0.533	1.64525	1.463375	-1.702	-1.70733333333333	-1.9065	-1.132	0.4965	0.89125	0.8795	-1.26975	-0.99525	0.33375	-0.358833333333333	0.382166666666667	0.615625	-3.29333333333333	1.392	1.30164285714286	-0.708333333333333	0.647666666666667	0.139625	-0.3495	-0.637625	1.135	-0.4432	0.1698	-0.0845	-0.331	-0.4433	4.3015	0.163	-1.45416666666667	0.638625	0.10825	-1.771875	-0.356	-0.8225	1.82207142857143	0.1365	-0.448	-1.2075	-1.02216666666667	-1.17275	0.2006	0.378	0.3258125	1.5925	-0.0795
TCGA-34-2596-01A	-0.853416666666666	-0.162	1.029	-0.384	-0.693833333333333	0.0935	-0.1945	-0.8235	1.42885714285714	0.8645	-0.3665	-1.195375	2.2645	-0.324	0.165666666666667	-0.66075	-0.877833333333333	0.0626666666666667	-0.298357142857143	-0.525583333333333	-0.09	-0.3015	0.3695	-0.065875	0.63675	-1.126	0.8447	1.8256	-0.969166666666667	-0.194	5.71175	0.340125	-1.42766666666667	0.591375	1.413125	0.172875	-0.446	-0.69975	-0.277428571428571	-0.251	-0.658625	0.185833333333333	0.0875	-2.08225	-0.4071	0.1415	-0.9165	1.34925	-0.1915
TCGA-66-2757-01A	55	147	4858	1791	1184	2738	1799	232	862	4689	5288	2189	2856	639	4696	60	2889	4919	5131	1403	4327	235	3009	671	104	2135	4554	150	1477	538	5584	4127	2203	4089	3822	2494	922	3540	1645	3566	4154	1326	798	1942	4250	4339	2108	4393	1303
TCGA-18-3406-01A	-0.315833333333333	0.0985	1.2615	-1.34075	0.774166666666667	-2.3045	-0.449666666666667	-0.31725	1.40157142857143	1.522	-0.32875	-0.59175	0.47625	-0.718166666666667	0.522333333333333	-0.627375	-4.26283333333333	0.445333333333333	3.34378571428571	-1.34866666666667	0.3735	-0.06	0.089	0.62125	-1.721	-1.2287	0.4962	-0.1737	-1.0575	-0.4048	8.25775	-0.194875	-2.8065	-0.411875	0.7565	-1.642625	-1.6845	0.817	-0.0884615384615385	0.6105	-1.2445	-0.00883333333333331	0.6715	-1.13425	1.3476	0.896	0.3658125	0.91375	-0.243
TCGA-18-3415-01A	-0.372083333333333	0.1815	0.426625	-0.3435	0.932666666666667	-1.239	-1.02533333333333	-0.7445	0.686	0.779	-0.1705	-1.479125	2.725	-0.687333333333333	1.06066666666667	-0.395	-1.4765	0.104666666666667	0.806714285714286	-1.36016666666667	0.682166666666667	0.182375	-0.5205	1.018125	-2.34875	-1.1944	0.2827	-0.1711	-0.901666666666667	-0.2936	6.87325	0.177625	-2.1705	-0.974875	1.356125	-1.918	-1.2295	-0.4575	-0.457285714285714	0.294	-1.0555	-0.885166666666667	1.09283333333333	-1.875	0.78	1.051	-0.0659375	0.58375	-0.672
TCGA-46-3765-01A	-0.535333333333333	0.31375	1.3325	-0.37575	0.569833333333333	-1.97133333333333	-0.614333333333333	-0.32625	1.029875	0.9295	-0.44725	-1.341	-0.28925	-0.461166666666667	0.776333333333333	-0.763125	-5.77225	0.915666666666667	1.10207142857143	-0.989166666666667	0.439666666666667	-0.01525	0.6875	1.093625	0.69125	-1.3491	1.1831	-0.2506	-0.884666666666667	-0.4606	6.6935	-0.544875	-2.083	0.0375	0.839428571428572	-2.294625	-0.9425	-0.5	-1.82685714285714	0.2755	-0.72375	-0.223833333333333	0.073	-1.541	0.6551	1.2675	-0.343625	0.9245	-0.732
TCGA-66-2742-01A	-0.111916666666667	-0.0015	0.896875	-0.4715	-0.0866666666666667	-2.4485	-0.471666666666667	-0.54475	1.073125	0.3755	-1.13125	-1.257	0.262	-0.786666666666667	0.544833333333333	-0.637875	-5.0055	0.148166666666667	0.625785714285714	-1.44525	0.665833333333333	0.518	1.2535	0.155375	-2.70625	-0.9403	0.3706	0.2631	-0.805	-0.3432	7.783	-0.137375	-2.91783333333333	-0.306375	0.74625	-2.124375	-0.9615	0.226	-0.239214285714286	0.0605	-0.293125	-0.882166666666667	-0.368666666666667	-2.08125	0.8953	0.677	0.4018125	0.7615	-0.411
TCGA-66-2754-01A	0.0436666666666666	0.058	1.382	-0.84675	-1.30816666666667	-2.3145	-0.840833333333333	-1.542	0.805	0.5955	-1.01725	-1.042375	-3.90825	-1.11266666666667	0.826666666666667	-0.174625	-1.80483333333333	-0.520166666666667	1.31385714285714	-0.129333333333333	0.7435	0.046875	-0.625	-0.416	-0.8525	-1.1156	0.7167	-0.5572	-0.578166666666667	0.1041	5.8675	0.81175	-2.25383333333333	-0.695875	0.233	-1.87325	1.952	-1.1515	1.00257142857143	0.8805	0.65725	1.03166666666667	-0.206333333333333	-0.45775	0.66	0.874	-0.88225	0.553	-0.5255
TCGA-66-2795-01A	-0.610333333333333	0.35425	1.738625	-1.06975	1.13416666666667	-1.3685	-1.3335	-0.6535	0.714375	0.9875	-0.52875	-1.81425	-0.0695	-0.728666666666667	1.06316666666667	-0.507875	-1.78883333333333	0.635333333333333	1.82092857142857	-1.19358333333333	0.3905	-0.454375	-0.836	-0.53	-2.2635	-1.3194	0.669	0.0465	-1.17566666666667	-0.5632	7.2065	0.129625	-1.67883333333333	-0.6035	1.0615	-1.648	-1.3185	1.2115	-0.330714285714286	-0.034	-0.690125	-1.06416666666667	-0.0193333333333333	-1.88125	0.1074	-0.266	-0.2705	1.43275	0.073
TCGA-18-3407-01A	0.17675	0.75925	1.03725	-1.00525	1.9045	-1.37275	-0.444333333333333	0.32125	0.831125	1.174	0.045	-0.63375	1.577	-1.058	0.935166666666667	-0.2795	-4.97125	0.575166666666667	0.120571428571429	-0.5465	0.2022	0.041875	-0.173	0.5275	-4.3125	-0.5799	0.4658	0.0423	-0.766666666666667	0.8451	8.10725	0.189375	-0.981333333333333	-0.286125	0.435375	-1.581625	-1.8245	-1.20425	0.808230769230769	0.091	-0.14675	-1.25866666666667	1.00116666666667	-2.16375	0.3476	0.6745	0.4405625	-0.19875	1.1385
TCGA-18-3416-01A	-0.776666666666667	-1.26825	0.493375	-1.5985	-2.01333333333333	0.016	-1.36883333333333	-0.416	0.558	0.378	-0.805	-1.148625	2.36175	-0.532666666666667	0.973166666666667	0.028	-6.40033333333333	-1.86733333333333	0.135142857142857	0.6015	1.188	0.920375	-1.291	-0.348375	-3.65125	-1.1858	1.8949	0.2771	-0.888	-1.0849	5.1275	-0.292375	-0.903333333333333	-0.75775	1.496875	-1.638375	-1.078	0.6655	1.4305	-0.142	0.404625	0.448	-1.173	-1.9925	0.2981	0.969	-0.757125	0.002	-0.8175
TCGA-46-3766-01A	-0.346583333333333	1.1605	1.367125	-0.088	1.25916666666667	-2.5785	-0.541666666666667	-0.35475	-0.125	1.286	0.15475	-1.354625	-0.85375	0.019	0.394	0.325625	-2.58333333333333	0.688	0.445071428571429	-1.12458333333333	0.343166666666667	-0.2935	0.04	0.54025	-3.92225	-1.2222	0.7692	1.8483	-1.02816666666667	-0.1757	7.48575	0.092625	-2.53766666666667	-0.51175	1.777625	-0.743	-1.3695	-0.6055	-1.69528571428571	-0.2905	-0.18175	0.9025	1.33183333333333	-1.462	0.9713	0.2185	-0.040125	0.76775	0.0245
TCGA-66-2744-01A	0.321833333333333	0.58175	0.948375	-0.6075	0.354166666666667	-2.3375	-1.07766666666667	-0.2695	0.53675	0.829	1.6485	-0.804125	-0.82625	0.158833333333333	0.363166666666667	-0.474625	-3.8755	0.320833333333333	0.740428571428571	-0.32575	0.285833333333333	0.212	0.692	-0.018125	-0.7785	-0.562	0.509	0.8809	-0.7745	0.4726	7.07875	-0.353	-2.7525	-0.747125	1.058125	-0.529857142857143	-1.756	0.2665	1.43707692307692	-0.3185	-0.05425	0.413333333333333	0.739833333333333	-0.99425	0.7206	0.947	-0.4338125	0.0965	-0.883
TCGA-66-2771-01A	-0.575083333333333	1.21075	1.27675	-1.1525	0.0661666666666667	-2.5245	-1.08883333333333	-0.722	0.270875	1.394	-0.9595	-1.3265	1.09	-0.316166666666667	-0.155166666666667	-0.0315	-4.6014	-0.538	0.894428571428571	-1.32733333333333	0.3018	-0.01875	0.456	-0.247875	-2.982	-1.6358	0.4298	0.3194	-1.75183333333333	0.15	8.307	-0.335875	-3.16	-0.447	1.275125	-1.550625	-1.352	-0.5255	1.36678571428571	0.641	-0.504	1.434	-1.12933333333333	-1.21675	0.9812	0.252	-0.251875	0.99375	-0.066
TCGA-18-3408-01A	-0.128166666666667	0.06675	1.0685	-1.583	-0.2135	-1.9845	-1.15883333333333	-0.54625	1.231375	1.2155	-0.2665	-1.047375	2.8755	-0.667166666666667	0.629	-0.253	-3.69016666666667	0.606166666666667	0.773428571428571	-0.559083333333333	0.5994	0.159375	0.355	-0.285	-4.19875	-1.2888	0.6797	-0.0311	-0.924666666666667	-0.3694	7.0515	-0.28875	-1.64916666666667	-0.5315	0.89075	-1.6925	-1.5615	-0.2415	-1.49028571428571	-0.2685	-0.533375	-1.38466666666667	0.835	-1.947	0.0813	0.5175	0.2326875	1.0765	-0.3655
TCGA-18-3419-01A	1.48775	0.27575	-0.12025	-0.72675	-1.90483333333333	-2.619	0.335333333333333	-0.7805	0.979	0.6975	-0.661	-1.083	-1.6795	-1.03233333333333	1.2065	0.15275	-5.12833333333333	0.0825	-0.860714285714286	-0.59475	0.572833333333333	0.5295	0.2705	1.2435	1.17175	-0.6533	0.3393	1.263	-0.5425	0.1372	3.49325	0.40175	-2.7835	-0.26025	0.867125	-1.6805	-1.1795	-0.81875	1.73771428571429	0.023	-0.9525	0.160166666666667	-0.6125	-1.72025	1.0736	0.7235	-0.604	0.08875	-0.606
TCGA-46-3767-01A	0.2155	0.964	0.82575	-0.34975	2.08366666666667	-2.285	-0.497	-0.26325	0.11325	0.6935	0.49075	-0.77275	-0.28575	-0.227666666666667	0.593	-0.401875	-4.05816666666667	0.7935	0.769428571428571	-0.838083333333333	0.1282	0.0258750000000001	-0.208	0.468125	-1.9945	-1.2202	0.0394	0.4577	-0.6235	-0.006	7.81	-0.435875	-2.09533333333333	-0.938	1.1425	-0.980375	-1.0255	-0.63175	1.36364285714286	0.6165	-0.408875	-0.238	2.223	-1.16775	0.6177	0.029	0.071375	0.5835	-0.252
TCGA-66-2787-01A	0.189666666666667	-0.69525	0.738875	-0.79825	-0.198166666666667	-1.67875	-0.877333333333333	-0.8875	0.00325	0.875	-0.443	-0.493375	1.622	-0.5105	1.868	-0.44025	-4.9885	1.604	0.542785714285714	-0.53825	-0.194166666666667	-0.6555	0.3985	0.0663749999999999	-1.01925	-1.1456	0.8117	0.8718	-0.634666666666667	0.0945	6.0495	0.803625	-0.461	0.385125	1.039625	-1.347375	-1.53	-0.12775	-0.0442857142857142	0.4245	0.557	-0.606666666666667	1.70433333333333	-2.078	0.3441	-0.15	-0.2065625	-0.3735	-0.3545
TCGA-18-3409-01A	0.412416666666667	0.9345	1.223625	0.6705	1.42233333333333	-2.65625	-0.3435	0.168	1.36075	0.685	0.29475	-0.431375	-0.95125	-0.8655	0.502	-0.23125	-4.9115	-0.2195	0.601571428571429	-0.28	0.289666666666667	0.024875	0.851	-0.569	-1.1905	-1.1767	0.459	-0.0793	-1.02966666666667	0.1115	7.182	0.503125	-2.28833333333333	-1.00425	1.407	-1.598375	-1.4465	-0.60075	1.42464285714286	-0.1395	-0.1575	-0.4635	2.05133333333333	-2.45375	0.9739	0.9745	0.612625	-0.0705	-0.247
TCGA-18-3421-01A	-1.185	0.583	1.74475	-1.10425	-0.5425	-2.338	-0.409833333333333	-1.51775	0.896625	1.9185	-1.151	-1.68175	0.209	1.02066666666667	0.4155	0.10825	-4.7662	0.0886666666666667	1.90821428571429	-1.96816666666667	0.519	-0.38375	2.6275	-0.856875	-3.974	-1.0503	0.4191	-0.2136	-0.734833333333333	-0.8458	7.57825	-0.301625	-2.76616666666667	0.30075	0.538625	-1.078125	-0.56	-0.474	1.64157142857143	-0.055	-0.6325	-0.262666666666667	-1.43283333333333	-1.78825	0.8591	0.7875	-0.3499375	0.948	-0.2145
TCGA-46-3768-01A	-0.381416666666667	-0.265	0.820625	-1.708	-0.626	-3.51825	-0.771333333333333	-0.68725	1.29642857142857	0.5825	-1.11475	-1.760875	-0.365	-1.37716666666667	2.10433333333333	-0.829375	-6.641	-0.0243333333333333	0.212857142857143	-0.212166666666667	1.06433333333333	0.076875	-0.5015	-0.662375	-1.415	-1.5383	1.3046	-0.7423	-1.628	-0.4507	7.15675	0.262625	-0.475166666666667	1.078625	0.273625	-0.0683750000000001	-1.5335	0.5595	-0.561230769230769	0.7625	-0.806	-1.435	-0.649833333333333	-3.06175	-0.3796	0.39	-0.7750625	1.02425	-0.3175
TCGA-66-2788-01A	-0.203416666666667	0.459	0.31075	0.479	1.58583333333333	-2.13375	-0.577333333333333	-0.44125	0.548285714285714	0.7365	0.282	-1.485875	0.60375	-1.18983333333333	0.661	-0.26525	-5.251	0.688833333333333	0.173785714285714	-0.647583333333333	0.59525	0.032375	0.615	0.752	-1.23375	-0.7176	0.467	0.6283	-1.05083333333333	-0.1844	6.7115	-0.189875	-2.972	-0.217375	1.48114285714286	-1.170125	-1.674	-0.816	1.9715	-0.2345	-0.836625	-0.299666666666667	-0.0473333333333333	-1.7345	0.5651	0.934	0.042375	0.15425	-0.1545
TCGA-18-3410-01A	-1.27433333333333	2.751	0.6325	-1.327	-0.783833333333333	-1.629	-0.8595	-0.715	0.03775	0.87	-0.409	-1.0745	-3.42475	-0.782833333333333	0.71	0.537625	-5.2658	0.551833333333333	0.900714285714286	-0.198083333333333	1.50466666666667	0.3755	0.4415	0.559125	-1.86725	-0.4395	0.7973	0.8691	-1.05216666666667	0.5823	8.2785	0.89575	-2.18366666666667	0.568625	1.31725	-1.821625	-1.158	0.4085	1.95307142857143	0.4455	-0.301875	-0.393333333333333	-0.358	-1.34375	0.9268	0.8235	-0.726	0.297	-0.8945
TCGA-37-3789-01A	-0.824416666666667	-0.67225	1.04225	-0.23775	-0.771833333333333	-2.241	-1.47516666666667	-0.8465	-0.44275	0.978	0.699	-1.6165	-0.60825	-0.517666666666667	0.423166666666667	-1.415625	-5.3618	-0.0486666666666667	1.27107142857143	-1.05491666666667	0.632166666666667	0.288625	-0.25	-0.57225	-1.7005	-1.3007	0.8555	-0.8182	-1.05666666666667	-0.2806	6.1595	-0.579125	-2.64166666666667	-1.10125	0.444714285714286	-1.629875	-1.0975	0.804	1.17428571428571	0.055	-0.169	0.132833333333333	-0.4595	-1.6555	0.8804	0.442	0.4830625	0.522	-0.8525
TCGA-46-3769-01A	0.0801666666666666	1.08075	0.342	0.3225	0.2595	0.0755	-0.0791666666666667	-1.55425	0.662125	1.411	0.065	-1.603625	-3.75875	0.250666666666667	0.576833333333333	-0.22875	-0.833666666666667	-0.554166666666667	1.85614285714286	-1.45766666666667	0.681166666666667	0.26575	-0.8855	-1.22	1.0795	-1.2758	0.8063	0.0167	-1.2865	-0.0798	5.558	-0.22375	-3.28016666666667	0.46825	1.27575	-1.25875	-1.358	-0.18075	1.56042857142857	0.3705	-1.488625	-0.298666666666667	-0.8745	2.65225	0.5213	0.441	-0.602375	0.68575	-0.2275
TCGA-66-2789-01A	-0.591166666666667	0.41775	0.504125	-0.9915	1.0425	-3.21	-0.292333333333333	-0.2785	0.5575	1	0.38075	-0.927	0.5165	-0.675166666666667	-0.617166666666667	-0.0975	-3.25333333333333	1.58966666666667	0.0614285714285714	-1.03383333333333	0.183166666666667	0.06	-2.296	0.315	-2.32825	-1.5314	0.8416	0.2769	-0.896166666666667	-0.2926	7.22875	-0.40275	-2.63116666666667	-0.85375	0.2235	-0.69375	-1.4515	-0.469	1.86192857142857	0.5585	-0.776	-0.823833333333333	0.493166666666667	1.82325	0.1972	-0.9225	-0.4588125	0.5885	0.4215
TCGA-18-3411-01A	-1.06941666666667	-0.067	1.599625	-0.08125	-0.351333333333333	0.001	-1.38183333333333	-0.801	1.212	1.3765	0.8	-1.539375	1.57775	-0.594	0.648166666666667	-0.146875	-4.2982	-0.323666666666667	0.252071428571429	-1.60066666666667	0.9554	-0.14375	-0.2105	0.169125	-3.023	-1.1071	1.1528	1.5929	-1.22083333333333	-0.488	6.92675	-0.253875	-3.2755	-0.746375	1.383875	-1.55628571428571	-1.289	0.68975	-1.34233333333333	-0.583	-1.406125	-0.6935	0.835833333333333	-1.5855	0.8612	-0.5175	-0.0919375	0.916	-1.223
TCGA-37-3792-01A	-0.396833333333333	-0.21025	0.708875	-0.2215	-1.38083333333333	-2.158	-1.17616666666667	-0.38375	-1.08375	1.2305	1.205	-1.427125	-4.27175	-0.745	0.262666666666667	-0.804625	-4.43866666666667	-1.05833333333333	0.838142857142857	-1.01141666666667	0.701666666666667	1.1495	-0.1905	-0.36075	-2.07075	-0.8372	0.989	0.8505	-1.47966666666667	-0.5667	7.52975	-0.1485	-3.58383333333333	-0.091	1.932	-2.1125	-0.984	0.84	2.17214285714286	-0.3435	-0.15325	1.20466666666667	-0.577333333333333	-0.377	1.0298	-1.7085	-0.07175	0.0765	-0.716
TCGA-66-2727-01A	-0.303833333333333	-0.03675	0.2935	-1.651	0.571	-3.31775	-0.9875	-0.69675	1.81042857142857	0.986	-0.8045	-1.467	1.611	-0.954833333333333	0.849333333333333	-0.8605	-1.28016666666667	-0.0843333333333333	0.586928571428571	-0.423916666666667	0.967166666666667	0.214625	0.0255	-0.21175	-3.3465	-1.624	0.052	-0.1365	-0.967	-0.7178	7.65925	0.184	-0.709	0.0775	1.73425	-1.79342857142857	-1.0735	-0.69175	-1.22557142857143	-0.9935	-0.0661249999999999	-0.521333333333333	-0.9365	-1.53375	0.3733	0.2915	-0.2546875	0.06225	-0.163
TCGA-66-2790-01A	-0.04425	0.12675	0.286375	1.18	0.673666666666667	-2.79975	-0.686	-0.464	0.550142857142857	0.216	0.02175	-0.934875	1.50975	-0.863166666666667	0.819166666666667	0.234125	-1.13533333333333	0.732	0.00392857142857143	-0.0820833333333333	0.603666666666667	-0.194375	1.258	-0.4985	-0.94925	-0.4909	0.7588	0.4804	-0.649333333333333	-0.1666	7.3375	-0.494625	-2.75383333333333	0.07175	1.091	-0.653	-1.5865	-0.95025	-0.0474615384615384	-0.3645	-0.448375	-0.736	-0.383166666666667	-1.9405	-0.5829	0.749	-0.4129375	0.4895	-0.597
TCGA-18-3412-01A	-0.576166666666667	-0.3655	0.242375	-1.20225	-0.315333333333333	-2.53625	-1.02333333333333	-0.9045	1.023125	1.176	-0.45675	-1.55875	3.483	-0.7385	0.796166666666667	-0.245125	-4.2608	-0.757166666666667	0.465857142857143	-1.13658333333333	0.753	0.3085	-0.00700000000000012	-0.810125	-1.955	-1.584	0.6809	0.1479	-1.38883333333333	-0.2918	6.879	-0.521	-1.85283333333333	-0.549375	0.832	-2.10875	-1.092	0.07775	-1.13142857142857	-0.0275	-0.79175	-1.04883333333333	-0.413	-1.655	0.0199	-0.824	0.186375	1.0955	-0.608
TCGA-43-3394-01A	-1.21383333333333	-0.1055	0.251875	-1.348	-0.308166666666667	-1.769	-1.26133333333333	-0.97775	0.90875	0.916	-1.01375	-1.32675	2.301	-1.12266666666667	0.897	-0.11475	-5.61633333333333	-0.0276666666666667	1.25242857142857	-1.39416666666667	0.75875	-0.470125	-0.046	-0.774	-0.3405	-1.7049	0.3917	-0.3678	-1.252	-1.187	7.4995	-0.3725	-0.167	-0.820375	1.612	-1.26628571428571	-2.068	0.48525	2.42671428571429	-0.013	0.14425	-0.578166666666667	-1.15866666666667	-1.5105	-0.1047	1.0985	-0.5113125	0.56175	-0.9205
TCGA-66-2734-01A	-0.145166666666667	0.265	0.289375	-0.539	1.063	-1.441	-0.391333333333333	-0.71675	-1.577625	0.863	-0.4235	-1.442	-0.06275	-0.472	0.785166666666667	-0.182875	-4.62566666666667	0.842333333333333	0.289357142857143	-0.998666666666667	1.154	-0.0835	-0.024	-0.028875	-3.21625	-0.9667	0.4906	-0.5252	-0.5415	0.266	6.886	-0.33925	-2.263	0.181875	1.094	-2.054	-1.233	-0.70475	-1.04230769230769	-0.7745	-0.749375	0.0595	-1.13333333333333	-1.47975	0.4337	1.1735	-0.2001875	0.34825	-0.2865
TCGA-66-2791-01A	-0.623666666666667	0.02875	0.813625	-0.774	1.1015	-1.02625	-0.912833333333333	-0.00775000000000001	1.158375	0.503	-0.44375	-1.405125	0.5345	0.0411666666666667	1.369	-0.450125	-2.7075	-0.110166666666667	0.607071428571429	-0.857083333333333	0.6492	0.1185	0.3365	-0.17075	-1.73775	-0.564	0.6816	0.2681	-0.773166666666667	-0.1148	7.326	0.34025	-1.64333333333333	-0.243	1.084625	-1.388375	-1.425	0.2585	0.0735	-0.0065	-0.17525	-0.00133333333333333	0.543666666666667	-2.2585	-0.0813	0.09	-0.039875	0.58	-0.683
TCGA-18-3414-01A	-0.0504166666666667	0.17475	0.93	-0.875	0.662833333333333	-2.4365	-0.397666666666667	-0.016	0.80025	0.407	0.03975	-1.255	0.482	-0.776	0.524	0.575625	-4.40766666666667	1.47483333333333	0.364785714285714	-0.405166666666667	0.721	0.535625	-0.644	-1.0265	-0.64775	-1.0622	0.798	-0.2063	-1.48716666666667	-0.3563	6.6185	0.03375	-2.8215	-0.03275	0.909625	-1.66675	-1.477	-0.3795	2.088	0.607	-0.43275	-1.27833333333333	-0.456166666666667	-1.33675	0.344	0.3825	0.746875	0.3255	-0.27
TCGA-43-3920-01A	-0.689583333333333	-0.151	1.5285	-0.949	0.202	-2.45775	-1.2465	-1.4645	0.48575	0.897	0.34825	-1.061625	2.26425	-0.645666666666667	-0.0308333333333333	0.211375	-2.34033333333333	-0.259833333333333	1.14114285714286	-2.05316666666667	-0.0072	0.397	1.014	0.40825	-2.78875	-1.5681	1.2365	-0.2993	-1.161	-0.6249	8.0715	0.741375	-2.8785	-0.76575	0.66725	-1.2605	-1.3685	-0.176	1.28214285714286	-0.2025	-0.717	1.1005	-0.0896666666666667	-1.37	1.2615	0.598	-0.540375	1.10975	0.5905
TCGA-66-2737-01A	-0.586666666666667	0.63325	0.935875	-0.79575	1.5475	-0.9385	-0.603833333333333	-0.406	1.47014285714286	0.6505	0.19025	-1.375875	1.01475	-0.7035	0.502166666666667	-0.624625	-0.603833333333333	0.165666666666667	0.767785714285714	-1.15883333333333	0.3375	-0.183375	-0.59	-0.13475	-2.3545	-1.0368	0.4729	-0.2346	-1.26616666666667	-0.364	7.372	-0.131375	-1.62883333333333	-0.651	1.44075	-1.748	-1.318	-0.41425	0.360285714285714	0.2415	-0.134375	-0.495666666666667	0.661833333333333	-1.64575	-0.0326	-0.00199999999999999	-0.2355	0.78075	-0.8695
TCGA-66-2753-01A	0.56575	0.461	-0.158125	0.1635	0.815166666666667	-2.49625	0.0581666666666667	-0.42375	0.141625	0.9145	-0.3445	-1.5415	1.1895	-0.539833333333333	0.758833333333333	-0.416125	-6.3554	-0.0501666666666667	0.633428571428571	-0.50375	0.290166666666667	-0.183125	0.0285	0.0395	-5.1405	-0.8241	0.6729	0.5195	-0.789	-0.0412	7.23075	0.469	-2.575	0.12675	0.845125	-1.14625	-1.612	-0.456	0.390923076923077	0.222	-0.37625	0.304166666666667	-0.734833333333333	-1.29625	-0.151	-0.0355	-0.523375	0.51775	-0.2455
TCGA-66-2792-01A	-0.45025	0.081	-0.197875	-0.47175	0.211833333333333	-2.083	-0.646333333333333	-0.77575	0.77725	0.5775	0.24925	-1.485375	2.79625	-0.885333333333333	0.824833333333333	-0.75	-4.9385	-0.5225	-0.249428571428571	-0.397333333333333	0.29575	0.469	-0.2625	-0.332375	0.2995	-0.6627	0.6465	0.2588	-0.869333333333333	-0.3133	6.46475	0.649375	-2.13066666666667	0.10575	0.796285714285714	-2.3935	-1.6025	0.1395	1.46342857142857	-0.2415	-0.695875	-0.9435	-1.3235	-1.4405	-0.3788	0.406	-0.6115	0.15275	-0.496
TCGA-18-4083-01A	-0.750083333333333	0.133	0.863625	-1.1	-0.355333333333333	0.55225	-0.732833333333333	0.564	0.107375	1.154	-0.499	0.15275	1.748	-0.2775	-0.254	-0.06725	-3.17933333333333	-0.0815	0.174071428571429	-0.63275	0.4305	-0.502875	-0.463	0.49725	-1.01275	-0.692	0.8008	0.0432	-0.545166666666667	0.0541	4.84325	-0.930875	-1.67616666666667	0.11325	0.15375	0.14375	0.477	-1.05225	-0.2035	-0.053	-0.231625	-1.32366666666667	-0.173166666666667	-0.55625	-0.111	0.0815	0.0239375	-0.973	0.1235
TCGA-51-4079-01A	-0.688	0.2555	0.524	-0.616	-0.393666666666667	-1.32625	-0.617166666666667	-0.647	0.832428571428571	1.079	-0.50575	-1.223375	0.36	-0.38	0.5485	-0.45825	-2.51983333333333	-0.19	0.549642857142857	-0.822416666666667	0.547166666666667	-0.604625	1.339	-0.12125	-1.95325	-1.1272	0.7201	0.2214	-0.692666666666667	-0.4766	8.0005	0.286375	-1.36733333333333	-0.32125	1.452625	-1.138375	-0.197	-0.47225	-0.706	-0.164	-0.64525	-0.7235	-0.3405	-0.65975	0.191	0.499	-0.313875	0.09725	0.086
TCGA-18-4086-01A	-0.749416666666667	-0.1915	0.79875	-0.953	-0.209666666666667	-1.0375	-0.7585	-0.189	0.361625	1.1605	-0.6885	-0.870375	0.7505	-0.237	0.561	-0.49	-1.95666666666667	0.0886666666666667	1.02407142857143	-0.847083333333333	0.152166666666667	-0.6675	-0.227	-0.260625	-2.04725	-1.5159	1.4582	0.2844	-0.734833333333333	-0.1584	6.4855	-0.431125	-1.27916666666667	-0.39	0.785	-0.428	0.273	-0.699	0.813642857142857	0.434	-0.521625	-1.16733333333333	-0.117166666666667	-0.59575	0.0433	0.17	-0.1118125	-0.5285	0.1095
TCGA-51-4080-01A	-0.85025	-0.8725	1.16975	-1.68875	-2.0255	-0.529	-1.48433333333333	-0.73925	0.452125	0.921	-0.439	-1.419	-0.417	-0.525	1.31833333333333	-0.408	-3.2248	0.6295	1.66064285714286	-0.421083333333333	0.411833333333333	-0.194125	0.378	-0.39875	-0.84225	-0.8787	0.5838	-0.022	-0.8135	-0.5037	6.0615	-0.064375	-1.17683333333333	0.239	0.01075	-0.586875	-0.3285	-0.71925	-0.371071428571429	0.6505	-0.248875	-1.73166666666667	-0.689	-0.8955	-0.4965	-0.4515	-0.0516875	0.2885	0.23
TCGA-37-4129-01A	-0.104	1.499	0.5875	1.97125	-2.505	-1.71675	-0.116666666666667	-0.77175	0.867125	1.127	3.0985	0.016375	-2.40625	0.2165	-0.222666666666667	-2.7975	-3.13516666666667	1.24833333333333	0.829571428571428	-1.2855	0.547	-0.0815	0.1435	-1.59525	-1.946	-0.9881	0.2446	-0.1157	-0.4445	-0.6932	1.27525	-0.405125	-0.693666666666667	-0.294125	4.321	1.000625	-0.1955	-0.3395	-0.650428571428571	0.4495	0.193875	-0.539666666666667	0.3615	4.3385	0.4217	0.297	0.237125	0.53225	0.414
TCGA-51-4081-01A	-0.484333333333333	0.3685	0.29425	0.14775	0.424166666666667	-1.612	-0.381666666666667	0.273	-0.340875	0.492	-0.017	-0.288	1.222	-0.690666666666667	-0.6255	-1.0145	-0.965333333333333	0.115666666666667	-0.4375	-0.852416666666667	0.6466	0.0135	-0.00199999999999999	-0.01925	-1.957	-0.1977	0.2369	0.0929	-0.464	-0.0037	5.74225	0.501	-0.0941666666666667	-0.39675	-0.0477499999999999	-1.1015	-0.317	-1.18725	-0.105428571428571	0.3055	-0.587625	-1.57733333333333	0.5535	-1.207	-0.3755	-0.215	0.532875	-0.51325	-0.1005
TCGA-37-4130-01A	-0.94125	-0.13175	1.132	-1.46225	-1.98983333333333	-1.45075	-0.861333333333333	-0.77775	-0.641375	1.8865	-0.34125	-0.943875	-2.54066666666667	1.36733333333333	-0.389166666666667	-1.570625	1.1645	0.0861666666666667	2.96085714285714	-1.75716666666667	1.552	0.032	0.1765	-0.27175	-1.994	-1.4645	2.0072	2.0138	-0.0755	-0.1771	0.682	-0.721	-1.04766666666667	-0.362375	0.927428571428571	1.032375	0.2145	0.67775	1.14907142857143	-0.622	0.401875	0.827666666666667	-1.0052	2.953	0.5996	-0.2255	-0.8108	0.778	0.03
TCGA-37-4132-01A	-1.39266666666667	-0.1445	1.088125	0.42325	-0.709833333333333	-1.635	-0.8015	-0.511	-1.074375	0.858	0.12225	-0.988125	-3.2785	0.000666666666666667	-0.516333333333333	-0.018625	-1.01016666666667	-0.0223333333333333	0.943428571428571	-1.28308333333333	0.57325	-0.225625	0.5035	0.02875	-1.8275	-1.2153	0.9912	1.04	-1.19783333333333	-0.7666	2.38975	-0.348625	-1.829	-0.960625	0.628428571428571	-0.738375	0.1005	-0.1155	-0.374071428571429	0.6625	0.203875	-0.434666666666667	-0.6826	-0.9955	0.1567	0.328	-0.3681875	0.88625	-0.117
TCGA-37-4133-01A	-1.342	-0.06	0.829	-1.3595	-1.41783333333333	-1.36525	-1.10316666666667	-1.41375	1.06625	1.354	-1.49325	-1.205625	-1.1055	0.182	0.1035	-0.766625	-2.4506	-0.3525	2.14742857142857	-2.19425	0.7816	-1.004	-0.46	-0.542125	-2.07166666666667	-1.8048	0.6652	0.1049	-1.10633333333333	-0.4628	6.2485	-0.454125	-1.809	-0.673375	0.38275	-0.99	0.3275	0.41425	0.872642857142857	-0.156	-0.206875	-0.811166666666667	-1.13966666666667	-0.22075	-0.2456	0.3165	-0.274625	0.71075	0.2105
TCGA-37-4135-01A	-1.12591666666667	0.037	0.93375	-1.092	-1.55083333333333	-1.1245	-1.33816666666667	-1.5925	-0.935	1.1465	-0.20225	-1.054375	-2.41475	-0.085	0.0128333333333333	-0.832125	-1.91483333333333	0.3506	1.78485714285714	-2.42925	0.980833333333333	-0.158125	0.197	-0.335428571428571	-0.4665	-1.9476	0.806	0.0252	-1.209	-0.9024	6.45975	-0.843375	-1.52833333333333	-0.71525	0.475875	-0.491571428571429	-0.269	0.29775	0.921785714285714	-0.099	-0.3305	-0.956166666666667	-0.772	-0.5565	0.3018	NA	-0.42625	0.5435	0.2865
TCGA-37-4141-01A	-0.817666666666667	-0.67725	0.95075	1.089	-1.2795	-2.05575	-0.751833333333333	-0.6025	-0.646	0.6505	0.451	-0.9415	0.5665	-0.232666666666667	0.277833333333333	-0.661	-2.97233333333333	-0.524166666666667	1.43064285714286	-2.019	0.7425	-0.600875	-0.6555	0.287375	-0.4565	-1.382	0.8318	0.1658	-0.941833333333333	-0.6574	5.868	0.4405	-2.29683333333333	-1.08075	1.547	1.9525	-0.431	0.3695	-0.289071428571429	0.3155	0.505625	-0.308	-0.239166666666667	0.12425	0.9976	0.669	-0.42725	0.97575	0.3255
TCGA-22-4591-01A	0.000750000000000003	-0.1585	0.7705	-0.58525	-1.44483333333333	-1.96625	-0.0671666666666666	-0.93775	0.0338571428571428	0.149	-0.2985	-1.0635	2.02825	-0.437333333333333	0.894833333333333	-0.492625	-5.0825	-0.11	0.140642857142857	-0.17425	0.1966	0.377125	-0.6795	1.39425	-0.206	-1.161	0.9504	0.6432	0.0308333333333333	-0.7443	5.7805	-0.092375	-1.83466666666667	-0.567125	0.169	-1.520125	-0.347	0.42125	-0.240923076923077	0.194	-0.014125	-1.38616666666667	-1.41033333333333	-0.5615	-0.445	-1.419	-0.6233125	1.32825	0.54
TCGA-33-4533-01A	828	3830	4882	4289	624	2496	1052	1441	910	3647	1173	1961	3994	4332	3931	3276	2797	3718	4339	988	3896	443	698	435	113	979	3919	3654	1126	212	5504	3248	2573	3211	5308	4710	1069	2827	2305	8	3335	1765	7	2010	546	3556	907	3387	48
TCGA-66-2793-01A	0.00258333333333335	-0.4695	1.154625	-1.6105	-2.08433333333333	-1.8585	-0.0526666666666667	0.21325	0.61725	0.2385	-1.0265	-0.7105	0.977	0.0419999999999998	0.780666666666667	-1.09175	-1.46766666666667	0.694666666666667	0.622214285714286	-0.236583333333333	0.117833333333333	-0.06675	-0.174	-0.259875	-1.20275	-2.0049	0.589	0.1291	-0.483666666666667	-0.836	4.83825	0.6095	-1.75066666666667	-0.376375	0.75325	-0.2745	-0.534	0.86975	-0.152428571428571	0.113	0.948125	-0.631333333333333	-2.25083333333333	-0.697	0.5336	0.454	-0.438125	0.61525	0.0295
TCGA-22-4594-01A	-0.465666666666667	1.19025	1.06225	-1.018	0.0936666666666667	-1.7745	-1.05433333333333	-0.40175	1.2355	0.741	-0.64675	-1.40225	-2.31125	0.0378333333333333	0.479	-0.51075	-4.44333333333333	0.173666666666667	1.32214285714286	-0.991583333333333	0.714666666666667	0.494	-0.4415	0.82125	-1.55625	-1.6809	1.3061	0.8725	-0.558666666666667	-0.8495	5.63475	1.005375	-2.16083333333333	-0.381125	3.67425	-0.634625	0.168	0.02975	-1.07107142857143	0.224	0.48125	-0.082	-1.104	-0.1835	0.4672	0.3385	-0.868125	2.31175	-0.107
TCGA-33-4538-01A	-0.719166666666667	-0.17075	0.5855	-0.8045	-1.54116666666667	-1.53075	-0.627166666666667	0.39975	0.560375	0.4725	-0.59425	-0.566875	2.05925	-0.487166666666667	1.05716666666667	-0.57425	-2.93866666666667	-0.237666666666667	0.7865	-0.7205	-0.489	-0.319	0.115	-0.326875	-1.48925	-1.5597	1.1636	0.4458	-0.563333333333333	-0.0892	5.54975	-0.00887500000000001	-1.04316666666667	-0.46175	0.250125	-0.970375	-0.56	-0.422	1.24235714285714	-0.1695	-0.065625	-1.69266666666667	-0.396	-0.2675	-0.3371	0.1115	0.172	-0.77075	0.125
TCGA-66-2794-01A	-0.514916666666667	-0.484	0.7415	-0.54	-1.89366666666667	-0.785	-1.19816666666667	-0.33225	0.409125	0.4515	-1.684	-1.214	1.831	-0.0106666666666666	0.388666666666667	0.094375	-4.25533333333333	-0.0986666666666667	0.651	-0.172916666666667	0.415333333333333	0.2325	0.069	-0.24675	-1.499	-1.3859	0.3728	0.8713	-0.768833333333333	-0.4312	5.6575	-0.085375	-1.941	0.329375	0.835125	-0.83125	0.2855	-0.9345	-0.333071428571429	0.0705	-0.6685	-0.399833333333333	-1.16183333333333	-0.66575	-0.6701	-1.1845	-0.6610625	0.285	0.0565
TCGA-22-4595-01A	-0.114333333333333	0.15825	-0.166	-0.36875	0.4445	-2.1335	-0.0971666666666667	0.3465	0.4905	0.371	0.09	-0.625375	0.5555	-0.7615	0.586	-0.24075	-5.7418	0.045	0.0595714285714286	-0.696333333333333	-0.2444	0.216	-1.0185	0.147375	-0.6935	-0.6853	0.9504	0.1108	-0.587166666666667	0.2315	7.3145	0.883125	-1.7075	-0.64775	0.0291428571428571	-0.981125	-0.4485	-1.138	1.34969230769231	-0.057	0.716625	0.00366666666666666	-0.00433333333333335	-1.1725	0.3827	0.7045	0.1890625	-0.822	0.1765
TCGA-33-4547-01A	-0.597833333333333	0.246	0.979	-0.228	0.525666666666667	-1.55675	-0.521666666666667	0.4805	-1.564125	0.4995	-0.62825	-0.40475	1.1045	-0.443	0.442	-0.9665	-5.04566666666667	0.672	0.0127857142857143	-0.421416666666667	0.623833333333333	0.313125	0.057	-0.416	-2.1705	-0.9521	1.002	0.3461	-0.254666666666667	-0.0746	8.6065	-0.21075	-2.26033333333333	-1.053125	0.614875	-1.06	-0.3805	-1.432	0.160285714285714	0.101	-0.57175	-1.1205	0.113166666666667	-0.966	0.3218	-0.423	0.4649375	-0.201	-0.078
TCGA-66-2800-01A	-0.636083333333333	0.1495	0.26725	0.04025	-0.707333333333333	-1.92725	-0.882166666666667	-0.55	0.715625	0.8635	-0.2525	-1.40475	0.60475	-0.201833333333333	1.10433333333333	-0.01525	-4.47133333333333	1.09233333333333	1.09571428571429	-1.5595	-0.3908	-0.07525	-0.018	-0.030125	-2.003	-1.6726	0.6219	-0.1239	-1.22833333333333	-0.3451	7.95375	0.1755	-1.764	-0.48425	0.815857142857143	-0.9855	-0.1295	-0.423	0.5265	-0.0375	-0.35825	-0.2835	-0.017	-0.777	0.0475	0.524	-0.6169375	-0.35875	0.2465
TCGA-22-4596-01A	-0.0611666666666667	0.91225	1.13325	-0.2805	1.15816666666667	-2.33075	-0.353333333333333	0.02275	1.314375	0.4315	-0.03025	-0.83075	-2.29475	0.3465	0.0705	0.347875	-5.1404	-0.274166666666667	0.596785714285714	-1.16616666666667	1.41316666666667	0.64925	-0.318	0.078375	-3.00275	-1.1769	0.457	1.1962	-1.17366666666667	-0.0234	8.7555	-0.22175	-2.21233333333333	-0.502125	1.6595	-0.72175	-0.703	-1.28425	-0.934714285714286	-0.361	-0.30225	0.714833333333333	0.557333333333333	-0.7295	0.432	-1.166	-0.0116875	0.572	0.064
TCGA-37-3783-01A	-0.7625	0.144	0.741875	-1.20975	-0.405166666666667	-1.587	-0.575833333333333	-1.171	0.456875	0.992	-0.486	-1.356375	-1.41575	0.505166666666667	-0.206166666666667	-0.8145	-3.6336	0.0245	1.12307142857143	-1.84	-0.34	0.453875	-0.682	-0.392625	-1.85125	-2.1037	0.4624	0.4143	-0.851666666666667	-0.5352	7.2675	-0.240375	-2.58183333333333	-0.63	0.77175	-0.498142857142857	-0.1315	0.428	0.224076923076923	-0.575	-0.341875	0.0481666666666667	-0.8305	-0.40625	1.2947	0.825	-0.0774375	0.3545	0.2075
TCGA-60-2725-01A	1350	4539	4275	1728	3523	2396	2047	1063	3224	3599	2775	1858	4790	403	3343	3606	2678	1203	2971	272	4619	4190	4136	3657	2214	2253	3895	3747	941	304	5595	127	2556	1309	4998	1508	806	1075	4002	291	971	430	555	1552	4301	5597	1061	3154	2919
TCGA-22-4604-01A	1222	3950	4520	2861	4578	1547	2127	953	4562	4299	135	1986	4805	1530	4554	1089	2797	178	4972	1373	3831	1207	3564	4026	2125	418	397	4654	837	3235	5509	4926	2488	1148	4845	1761	1135	1489	550	3856	802	507	3482	1998	258	1300	287	1552	101
TCGA-66-2773-01A	944	1105	3624	1726	3197	2652	1721	241	2938	3485	1700	1290	2246	1952	4250	1504	2774	671	3807	1484	3062	2924	630	1154	2082	2211	4409	3036	1624	136	5478	3959	2240	1717	3988	2154	447	1191	4778	1472	2976	1741	271	2272	1032	5270	85	4011	3686
TCGA-22-4607-01A	-0.58325	-0.1	1.00275	-1.35775	-0.1615	-1.92575	-0.9785	-1.182	0.356142857142857	1.033	-0.773	-1.432375	-2.24575	-0.189666666666667	0.673166666666667	-0.5675	-4.7744	0.701833333333333	1.73221428571429	-2.09933333333333	-0.0405	-0.0835	0.148	-0.202125	-2.12825	-1.5331	0.7371	-0.1549	-1.08083333333333	-0.4573	6.15825	-0.258875	-2.95783333333333	1.16	0.213125	-0.800875	-0.2395	0.8075	-0.236785714285714	0.0345	-0.134625	-0.550166666666667	-0.919666666666667	-0.74175	0.5839	0.045	-0.1630625	0.52075	0.0495
TCGA-66-2777-01A	-0.154416666666667	0.26	-0.059	0.0765	-0.0556666666666667	-1.9775	-0.398333333333333	-0.94025	0.201857142857143	0.24	-0.511	-1.309875	0.40825	-0.628333333333333	0.892	-0.703	-3.76966666666667	0.017	0.428285714285714	-0.702333333333333	0.157833333333333	-0.242	-0.06	0.245875	-1.2475	-1.7871	0.0481	0.4884	-0.487666666666667	-0.3171	8.07425	0.23725	-1.66483333333333	-0.3735	1.0055	-0.82975	-0.3195	-0.42275	1.25421428571429	-0.1685	-0.286125	-0.0146666666666667	-0.895166666666667	-0.903	-0.1337	0.395	-0.3474375	-0.158	0.0075
TCGA-33-4532-01A	-0.431166666666667	-0.29	0.37	-0.474	-1.92916666666667	-2.26225	-0.2545	-0.0995	1.03625	0.5325	-1.17775	-0.73	1.565	-0.847666666666667	0.701166666666667	-1.01875	-4.57666666666667	0.1135	0.570285714285714	-0.911166666666667	-0.1725	-0.861875	-0.0765	0.174875	-2.31875	-1.0429	0.1914	0.0466	-0.707	-0.619	6.91375	-0.082125	-1.97483333333333	-0.985125	-0.109625	-1.4135	-0.3265	-0.67075	1.83814285714286	0.16	-0.29475	-0.188666666666667	-0.379	-0.642	0.5203	-0.602	-0.06525	-0.7705	0.357
TCGA-66-2783-01A	-0.591	-0.5195	0.318375	-0.77675	0.206666666666667	-0.9065	-0.3725	-0.41475	2.102	0.3835	-1.248	-1.060375	0.6655	-0.861166666666667	0.343333333333333	-0.8055	-5.91833333333333	-0.188333333333333	0.0822857142857143	-0.923166666666667	0.926166666666667	0.222857142857143	-0.406	0.14075	-1.635	-0.9762	0.8623	0.6004	-0.656833333333333	-0.4175	5.08925	0.807625	0.0045	-0.10975	0.824125	-0.7695	0.025	-0.92225	1.1975	-0.448	-0.0336249999999999	-0.935333333333333	-0.881166666666667	-0.79075	0.0894	-0.402	0.1038125	0.119	0.7475
TCGA-18-3417-01A	859	4914	4380	1222	5386	2963	3295	2201	4863	4571	3258	2582	440	312	3351	3404	2956	3092	3926	2312	4629	3247	5587	541	2858	2489	3910	161	2269	1198	5585	3148	2801	946	3101	2003	3520	1961	4681	1540	1879	2499	1453	784	663	4415	2183	3543	4773
TCGA-39-5029-01A	3000	3788	3998	4562	150	2406	3179	340	5432	3470	3106	2195	1510	343	2924	2445	2590	456	474	1350	4793	729	2707	3124	2338	1332	3993	5250	3378	644	5603	3647	2639	1109	3778	1179	2926	745	4582	2678	1002	1556	2578	261	2058	4835	1839	228	1053
TCGA-63-5128-01A	1187	3453	5079	2512	396	2038	1202	785	3714	4304	1567	2206	5055	1718	4817	1284	2961	3433	4424	1804	1821	594	3440	4388	1908	2377	225	83	2129	3264	5584	3278	2366	1219	3113	2506	226	1548	704	3865	632	2794	2342	1250	2135	4842	1851	1243	5308
TCGA-22-4599-01A	933	629	5007	1311	181	2542	1498	968	4467	4053	2267	2210	5279	732	3917	1359	2805	526	595	1851	3669	439	3635	54	2178	1956	3958	4154	1700	455	5507	3232	2579	760	4650	1947	3109	537	2032	296	892	1495	1863	1777	954	2639	1661	4427	3810
TCGA-33-4589-01A	1000	3334	3993	3894	2504	1883	1678	1977	4678	4922	1034	2352	634	4066	3673	437	2972	523	3196	2530	656	903	1081	511	2619	1859	4621	3318	1701	1083	5648	509	2712	543	3964	482	3643	3591	744	3574	1549	4497	1573	3659	4317	1358	1898	3283	3559
TCGA-39-5030-01A	0.329166666666667	1.101	0.47025	-0.36025	1.23433333333333	-2.1195	-0.530833333333333	-0.28425	-0.195571428571429	0.8055	0.05975	-0.98325	0.873	-0.166333333333333	0.607333333333333	0.153875	-4.5542	-0.0221666666666667	-0.313142857142857	0.0715	0.71525	-0.349571428571429	-1.1985	0.752125	-1.886	-1.0412	0.6327	2.9929	-0.633166666666667	0.1633	7.067	0.017125	-1.35216666666667	-0.28175	1.394625	-0.15575	0.37	-0.2015	-1.698	0.3435	-0.0985	0.086	-0.526166666666667	-0.28225	-0.2888	0.492	-1.3043125	0.40575	0.1095
TCGA-63-5131-01A	277	3703	442	753	1229	2401	1104	3734	4792	3984	710	1878	4836	792	4422	1888	2737	4194	3063	2903	4404	3417	3010	1155	1726	1306	4312	3267	484	347	5554	3255	2573	597	2865	2271	833	1094	6	1058	3225	2168	2490	928	1411	5200	3016	3672	3665
TCGA-22-4601-01A	2929	444	78	1057	927	2612	611	1568	4791	2993	1380	1030	81	1044	4302	1063	2581	4448	3359	1322	4155	129	2846	1857	2485	2195	5341	3061	1079	1204	5571	2850	1210	1759	3834	2129	206	104	1991	3859	4722	2575	2301	1577	198	4004	3726	767	409
TCGA-34-5240-01A	955	73	5103	2507	3118	637	1836	1075	4296	4107	1428	2581	4625	3391	4718	2291	3002	3524	4337	1973	4133	3141	3210	1903	2674	2693	4748	355	2241	1143	5636	3800	2808	128	3417	1974	391	3677	1872	4811	1642	2547	2415	1702	42	5335	1997	3223	3636
TCGA-22-4613-01A	1251	571	4486	37	1828	2908	2232	1669	4354	480	1924	2920	4943	422	5306	4170	3187	2219	5080	2537	4942	1560	4832	462	5108	2041	298	5120	553	3504	5589	574	2674	3488	4959	532	3291	268	203	4699	3755	1829	2553	1765	2116	2998	2905	3453	374
TCGA-34-5241-01A	635	3209	4234	1624	4344	2729	1120	1449	5158	4048	1535	2660	3105	2969	111	3613	2900	3947	4450	2500	4921	847	3281	925	2569	2790	3985	81	2387	1794	5631	1149	2712	1317	4606	1814	380	4101	4396	1273	1760	1436	2741	86	3804	4223	1687	4416	4792
TCGA-39-5034-01A	1401	5086	3277	1491	3541	1415	2135	328	5076	4045	3020	1975	2852	767	3916	4163	2742	1103	2099	652	3130	3101	3198	3657	2207	1084	3915	4504	3097	947	5610	1630	2562	1783	4757	1300	5224	2081	199	368	850	2306	2360	3294	1767	3385	1770	4363	2286
TCGA-33-4566-01A	1354	443	5075	234	461	4763	798	1147	2519	3843	636	2593	2882	4575	3866	4505	3023	2256	5215	2572	5440	860	3354	2411	2377	1088	4084	3327	1711	851	5555	902	2595	3504	4907	2486	3201	1720	1661	3409	1525	2499	1790	5354	743	5538	1642	4717	4954
TCGA-39-5011-01A	3070	4320	4344	3715	495	2596	268	725	3489	3483	3064	2166	2237	3848	3576	2305	2872	213	4103	1846	5186	378	5562	1191	2907	1284	3755	3096	105	3069	5560	852	2260	875	5362	2118	519	1628	1035	5059	968	1907	2635	3071	568	4870	2213	4576	1170
TCGA-39-5035-01A	893	3317	5086	2652	1083	2253	2117	4847	136	324	2445	2426	2914	421	4822	899	2709	4901	4310	1931	4505	3070	1282	468	2234	2417	4084	4389	1334	4311	5557	3069	2274	13	3948	1991	1070	2658	3143	433	1246	1361	2402	1061	3933	4205	1521	225	3761
TCGA-39-5016-01A	3035	1331	4015	2665	2622	2470	946	947	4985	3837	2014	2381	5167	666	4557	242	2799	3859	3625	646	3628	4365	4463	402	2424	2122	4692	5411	1958	98	5577	4064	2520	3429	4605	2398	428	1594	3472	2266	1760	2058	2036	810	726	4072	1551	4365	3947
TCGA-39-5036-01A	479	238	3479	1844	2728	2471	3335	1802	4990	2998	2162	2340	622	593	4593	1947	2852	3586	3320	2087	130	419	4710	349	1659	2268	5248	375	188	1294	5581	3776	2359	675	4175	2476	634	358	4018	2994	795	2517	2847	2292	744	5013	1805	229	4873
TCGA-33-4582-01A	72	3116	4832	334	1493	2914	53	2208	4683	3979	2169	1708	1538	825	4838	2479	2835	3468	749	1912	5315	1527	5645	523	5320	1004	1530	3180	3639	2051	5633	3383	2730	1334	4017	2279	809	927	1341	1741	5101	1262	2987	87	1965	5313	1684	1779	3668
TCGA-39-5021-01A	1450	3444	3854	2351	4033	734	2177	3377	4841	3469	1214	2440	3289	3218	4030	1843	2870	3497	3466	1923	1639	358	93	3271	604	390	4615	4889	1880	3087	5545	4155	2709	1740	5179	2306	3152	3254	3984	246	3056	1238	1362	2470	1241	5548	2410	444	3561
TCGA-39-5037-01A	1577	3345	3496	2468	2725	2845	1569	1353	4636	4820	1254	795	4320	541	4823	2190	2770	1278	3128	2228	4708	720	2634	1142	2072	352	3789	900	678	1186	5589	3109	2596	682	5447	2554	256	3431	5215	1091	1081	1561	2519	1022	1894	1647	671	482	3287
[truncated: 5,000 more columns]
