# Supplementary material for: On Predicting lung cancer subtypes using ‘omic’ data from tumor and tumor-adjacent histologically-normal tissue
Source: BMC Cancer. 2016 Mar 4;16:184. doi: 10.1186/s12885-016-2223-3 (PMC4778315; doi:10.1186/s12885-016-2223-3)
Supplement: Additional file 3: — Formatted TCGA dataset used in this study, along with sample IDs for classification task TAHNADC vs.TumorADC in DNA methylation. (CSV 41150 kb) [file 12885_2016_2223_MOESM3_ESM.csv]

	cg00000292	cg00002426	cg00003994	cg00005847	cg00006414	cg00007981	cg00008493	cg00008713	cg00009407	cg00010193	cg00011459	cg00012199	cg00012386	cg00012792	cg00013618	cg00014085	cg00014837	cg00015770	cg00016968	cg00019495	cg00020533	cg00021527	cg00022606	cg00022866	cg00024396	cg00024812	cg00025138	cg00025991	cg00027083	cg00027674	cg00029826	cg00029931	cg00030047	cg00031162	cg00032227	cg00032666	cg00033516	cg00033773	cg00034039	cg00035347	cg00035623	cg00037763	cg00037940	cg00040861	cg00040873	cg00041575	cg00042156	cg00043004	cg00043080
TCGA-55-1592-11A	0.581693730209142	0.514756739862722	0.0308054444670579	0.189047742966073	NA	0.0235740137333319	0.987051726729735	0.0144527598938304	0.0112644200351811	0.576206436604553	0.958157149357995	0.0173150546010492	0.0175073282415019	0.0145429434775303	0.819904682401717	0.0185818344495734	NA	0.177800332245728	0.547443824938589	0.124178932591129	0.943870075141116	0.0122968375451877	NA	0.594963986295754	0.0203476753096749	0.0165227500023487	0.0145679103460437	0.571149841963333	0.285727684715944	NA	0.0565938941731476	0.0160324502814402	0.588238626884487	0.450877553960993	0.0103171115135578	NA	0.0349663484267289	0.83547177010406	0.0542645758464238	NA	0.076138575028576	0.946984961938202	0.926101727685419	0.0117234121466729	0.0689273326597836	0.576491576962122	NA	0.0477453121716905	NA
TCGA-55-1594-11A	0.573865425921738	0.435497894243526	0.0369923261349659	0.146677792000535	NA	0.0326890114528455	0.984542707958235	0.0110301350290874	0.0134755923959518	0.590912814947406	0.939503931037837	0.0160298379217013	0.0218418738073536	0.0254876712757248	0.836589724568009	0.0202181357497501	NA	0.146082288606577	0.481325109232775	0.237174039523692	0.917380388505567	0.0115998649798515	NA	0.578958043563145	0.0202725814858165	0.0204807723396765	0.0170887517743646	0.626772758287383	0.283425526040307	NA	0.0872627943319461	0.0244227588588231	0.514166898819149	0.28966521099485	0.0139375228112666	NA	0.0308957529499467	0.80168444600338	0.0665746410661299	NA	0.076415050026059	0.948058060947195	0.941411514713906	0.0188369595250459	0.0901449713114363	0.674200858071058	NA	0.0275223160954986	NA
TCGA-55-1595-11A	0.407135191378276	0.415323362661074	0.0393077300250318	0.14354750301805	NA	0.0294794332230141	0.984307974623285	0.0131781442645505	0.0120957038186179	0.564199853174965	0.955933441701952	0.013883987430689	0.019620006164469	0.0206348619764951	0.823534738759526	0.0178668184943668	NA	0.212906567499263	0.479755033173203	0.245744186047457	0.933242029359689	0.0135103758593569	NA	0.578896300226234	0.0195031495038625	0.0153236359076048	0.0127812493567324	0.595766575008088	0.181622421035492	NA	0.0704795730644125	0.415684612341525	0.548912090263877	0.373240137120307	0.0123264367801759	NA	0.0242773454136345	0.789881540424107	0.051715194189188	NA	0.0699708363713857	0.954711016738661	0.937970230856034	0.0157381176910006	0.0860306888417708	0.685709532950525	NA	0.0344496258008472	NA
TCGA-55-1596-11A	0.711080353314738	0.326481619268813	0.0275795233434152	0.16349981527246	NA	0.0300686238003749	0.986435188669935	0.0165882333835163	0.0127435084085417	0.588684801114364	0.947951799185732	0.0149938588547403	0.022785860734916	0.0154249134015649	0.838512444273152	0.0201300491098237	NA	0.16730855917467	0.488178385112311	0.293745830587122	0.935385712929471	0.0143730526032269	NA	0.588698158510864	0.0226134274590281	0.01893051391014	0.0161768612444662	0.581951318467283	0.201709090540257	NA	0.0743443308873565	0.0215686797485012	0.515125799859131	0.414138464341423	0.0116695097235678	NA	0.0371298411388038	0.801041698279444	0.0517567592264455	NA	0.0582620414529541	0.960093360054572	0.940697928589277	0.0169398144406311	0.111992816329246	0.669332045893492	NA	0.0524290000033415	NA
TCGA-44-3918-11A	0.757423812633215	0.557045437976587	0.0262761811196771	0.215636676563092	NA	0.0429799761881861	0.987990109808572	0.0136625688317621	0.0110765897776489	0.627084026548862	0.945302176932156	0.0142621034779141	0.0156770407233582	0.0185903704148827	0.858953227988171	0.0140746881722079	NA	0.170766864445686	0.558373582818265	0.247615465316486	0.94549647710078	0.015128164122102	NA	0.603707745596379	0.0191121124714744	0.0195139661928511	0.0120954452589786	0.606336884109994	0.207781973087007	NA	0.0990427657896223	0.433449474608843	0.546278347923856	0.445789145860348	0.0116973572803305	NA	0.0432512274275938	0.832034210464922	0.0407274316840357	NA	0.11335929959339	0.94817071665986	0.923764297017752	0.0159810479063156	0.0925152832114855	0.610159644398708	NA	0.0386575997018186	NA
TCGA-44-3919-11A	0.690187945598595	0.592659289828134	0.0337897867560233	0.143085374264298	NA	0.0439432431450729	0.986768328998024	0.0137103743269423	0.0101003822903387	0.579611027408522	0.955498746202999	0.0137375903386633	0.0196327062751721	0.0309687768486611	0.847379727709542	0.0149270123170789	NA	0.156538369299895	0.579515280287728	0.361604733139767	0.958322445354366	0.012174601610587	NA	0.517704508982596	0.0273082555219586	0.029240639297327	0.0167837355223504	0.610046782986949	0.289107592860575	NA	0.0937692536121317	0.4612484912173	0.523604900584774	0.403605584620291	0.0150472994769389	NA	0.058169249679452	0.857035403886282	0.0610095581095118	NA	0.103258818279088	0.961855717860819	0.922967676170415	0.019511719843995	0.119674397884509	0.650239522603507	NA	0.0580993727397749	NA
TCGA-44-4112-11A	0.671151184357567	0.573477020767755	0.0354764497163143	0.220407790304583	NA	0.0361390387117376	0.986572957276101	0.0106249607206543	0.0134741437050912	0.628096363294393	0.953468361079132	0.0120409170052029	0.0190718751543325	0.023848944611546	0.786436995990335	0.015223027262812	NA	0.220141298198297	0.60604349615695	0.257732654969096	0.919135917335284	0.0182670330433475	NA	0.608209368794169	0.0224294361481898	0.022430723797501	0.0150792852957553	0.542293971892037	0.332695302238081	NA	0.0568497228429073	0.499378087376173	0.601055323699361	0.410665459303177	0.01032416288569	NA	0.0617742829328112	0.826336419905615	0.0590508242706935	NA	0.0703280805753779	0.924618912093716	0.930512302991756	0.0175324099280848	0.161985758843993	0.506764150759471	NA	0.0866584956836468	NA
TCGA-38-4628-11A	0.582058292090472	0.566627690752385	0.0347275217719951	0.115086826322404	NA	0.0648305663653663	0.988998610085423	0.0158416207344459	0.00991132859072679	0.66211246396861	0.9405532708461	0.0109130585215958	0.0157695112102472	0.0227356436209207	0.867039216682696	0.0160710692698313	NA	0.125243459354146	0.562516432053009	0.490869518341548	0.941321094501773	0.0128470991598928	NA	0.495979730244676	0.0186036913659449	0.0233245548290916	0.0111187205033908	0.614953428594292	0.169276846122246	NA	0.0588503991050967	0.420447352350353	0.432034348112176	0.431420216702946	0.0125392059718027	NA	0.0407402276208033	0.840514980436472	0.0431783846738274	NA	0.0665275180261291	0.946153813665502	0.917408789096157	0.0130828396048759	0.112924295976693	0.591663722923388	NA	0.0349924851850381	NA
TCGA-38-4629-11A	0.675960608660594	0.659462825975448	0.0346245458710607	0.224378966210019	NA	0.0757416954953811	0.989421513965282	0.0147226238248656	0.0107689509418553	0.693211384252167	0.950480042347728	0.0148351781171374	0.0207622928975179	0.0248173875087539	0.792969328123581	0.0168790049532333	NA	0.17925966259835	0.59237954647157	0.236174981613178	0.916335474835165	0.0133858093975336	NA	0.569797995472301	0.0185808246372636	0.0268283392151831	0.0121255431313414	0.529204895228913	0.287787411756694	NA	0.0837509008890703	0.0270317628760018	0.50585614961791	0.443626256597238	0.0118538632378479	NA	0.0390501332373404	0.858402481217301	0.0501054983162293	NA	0.0604015389383134	0.94405919257438	0.929613240249894	0.0157230895291151	0.128226815871463	0.53717306362559	NA	0.0321746502689531	NA
TCGA-38-4630-11A	0.651595448214384	0.580441013375583	0.0468454565448542	0.163139531765385	NA	0.0470193120269939	0.988372985612268	0.00989908233747383	0.00938817501080576	0.683025339324582	0.944925637244348	0.0125264907255717	0.0196119522972097	0.0215350249219167	0.873687288746249	0.0139055604680275	NA	0.143206296102564	0.583468055309019	0.372976963793594	0.934734768263725	0.0190835359057461	NA	0.541321741518599	0.0218983230955065	0.0195087729986413	0.0136857243071549	0.572334148745117	0.21308492200451	NA	0.0628387557939209	0.444708096065715	0.453555268558418	0.397926384118187	0.0133194842694231	NA	0.04688532534841	0.818788126466622	0.046443642393209	NA	0.0711386666633631	0.939709577336717	0.946327703322617	0.0150145424915139	0.111686623392495	0.650418778030233	NA	0.0357753384921929	NA
TCGA-49-4486-11A	0.688288147172678	0.504367374696993	0.0424987615737966	0.14374480204248	NA	0.0488349271178216	0.990005877662436	0.0120548076677893	0.0100830570051317	0.672114518099571	0.951778450819639	0.0107714079559897	0.0251376333365542	0.0252630627388897	0.805033620086698	0.0131064537557162	NA	0.181249257325086	0.56755366685755	0.305919258938206	0.925952671922811	0.0148350153195576	NA	0.527998633593994	0.0187164463170164	0.0162803940466823	0.0135181700240332	0.600863649809352	0.237460506870347	NA	0.0835608043581206	0.0262803839287136	0.579057722101029	0.421086599081726	0.0115968343870374	NA	0.0377413553317972	0.86427616991385	0.0533487810257462	NA	0.0600835722857455	0.944976262777445	0.947079956593685	0.0124689523893926	0.129237667317783	0.606755799810528	NA	0.153666299772027	NA
TCGA-49-4494-11A	0.735170356894164	0.567329026800637	0.0545165058138939	0.10513929458392	NA	0.0373068664536513	0.991538281482088	0.010028085515001	0.00785796183490992	0.733788469895067	0.965295619990676	0.0120599130487187	0.018690631384755	0.0197849784777627	0.827945546280141	0.0127760654583982	NA	0.118504161984733	0.578003323633406	0.254380926519661	0.949313984931801	0.0136347583770726	NA	0.570741972652781	0.0187737021458878	0.018106857284873	0.0101984880345523	0.610642868601011	0.318144481975524	NA	0.0589243082616828	0.0196762167752492	0.310436123438355	0.393127663511093	0.0108902564272572	NA	0.0237914142206276	0.855168560821049	0.0305556587100553	NA	0.0546417581631028	0.954723796700787	0.940157298097158	0.0115787030600992	0.07235043018713	0.601730544107714	NA	0.0332806354591974	NA
TCGA-49-4501-11A	0.677215201159885	0.527978669214449	0.044188558214507	0.153712903436073	NA	0.0609038231910323	0.99142573811578	0.0119444605579354	0.012488183393774	0.700810377715265	0.950465625808618	0.0132440309668524	0.0218501987087219	0.0236417640143283	0.854325530241102	0.0145078289564191	NA	0.159238784001143	0.498378989092708	0.273847778942899	0.92824411936668	0.0200055191489149	NA	0.575792105595158	0.0225880247495911	0.016467624464147	0.011920440686868	0.585163217959907	0.198863043244903	NA	0.0780502363134401	0.395644589802013	0.471284642074539	0.310595325988226	0.0133181303728517	NA	0.033385161283651	0.842511307820543	0.0497635156631731	NA	0.0564179171582773	0.96417212763802	0.92317506325587	0.0131986248143105	0.0815629621483342	0.682820954876998	NA	0.0202874231218777	NA
TCGA-49-4505-11A	0.695578792390424	0.420478887107206	0.0351836650879458	0.18611241876921	NA	0.0326694644810773	0.990867326371911	0.0133856523045157	0.00880439813616824	0.671152680748972	0.95251465283766	0.0107639278867075	0.0213135024672993	0.0244501428151847	0.807427582118308	0.0110608736141692	NA	0.165233488045815	0.531389019539999	0.197066873882065	0.925500653321271	0.0148878674461689	NA	0.561682341799344	0.0210053893234506	0.0154242566568809	0.0115645475113432	0.593535294582912	0.301192346750398	NA	0.0730187996416552	0.022672707177586	0.481416699912082	0.351167825525923	0.0146276944354536	NA	0.0350292759748919	0.828283161191866	0.0505431623400848	NA	0.0417256447162134	0.940350554895019	0.91901055723756	0.01532151110694	0.103939167941465	0.626503645002441	NA	0.0558174092240649	NA
TCGA-49-4506-11A	0.44642573267014	0.310575471990439	0.0393425253299401	0.236966366946338	NA	0.0540966660127538	0.990102515241522	0.0104010538012092	0.00924018920651628	0.663620173384977	0.948248050581951	0.0145880009518169	0.0190838454636601	0.0227291705339705	0.842098835789054	0.0156273472498446	NA	0.129507389792593	0.507114399641089	0.233267962273664	0.907522647729192	0.0110836631546002	NA	0.549592750341078	0.0226346378650279	0.0194535528850467	0.0130815570378677	0.576291566272018	0.203140557022663	NA	0.0830270776621786	0.479203552498455	0.640612741529093	0.440683033458508	0.0140094298518494	NA	0.0226310830464689	0.772032276603956	0.0514525080441163	NA	0.0865760591699454	0.949821893676793	0.934009826010793	0.014050727190202	0.10363704909301	0.659011762703613	NA	0.036618197117484	NA
TCGA-49-4507-11A	0.556151344421057	0.543414677934576	0.0496624426677192	0.142183825939399	NA	0.0398912512911695	0.991278150436781	0.00822514589912595	0.00819185807370564	0.700436929554019	0.946957220786666	0.0117453441640846	0.0209680846389064	0.0238821120834183	0.853488744121794	0.0130260064706118	NA	0.124588101513232	0.565626425305016	0.307365604764988	0.940405956117913	0.0145707834076275	NA	0.607854328163047	0.0171206791712919	0.0168537927373167	0.00976886102859258	0.5596194844633	0.185464421327601	NA	0.0747781833658311	0.50350573155192	0.553076648520517	0.477120547415123	0.0110723762665037	NA	0.031080201418317	0.844877226603405	0.0310453496144256	NA	0.0529589836620159	0.956399096420209	0.915356675193096	0.0112395404851347	0.096296383380312	0.561596595705923	NA	0.0365841094226781	NA
TCGA-49-4510-11A	0.679599456535623	0.382004493185823	0.0332811349384239	0.140292457297578	NA	0.0453832262579124	0.990675574665381	0.0101668271051735	0.00792223782494801	0.718814812939669	0.953364227448185	0.0105927234489255	0.0259935017432112	0.0246240084822326	0.870456915279496	0.0115304808151278	NA	0.15846636954586	0.4816716756041	0.32992557249571	0.951960587213351	0.0139356209316432	NA	0.550921343056617	0.0161883901277462	0.0147417161963969	0.0107290170798111	0.631343065568321	0.115149239118248	NA	0.0532555079494805	0.4545345636025	0.511220350329399	0.445153608595282	0.0119865394966575	NA	0.0269800473099402	0.800588207393093	0.0496522638115138	NA	0.071523433383701	0.942659862606346	0.942161780114204	0.0120979422873089	0.160420925867439	0.69543205187526	NA	0.0344063789942592	NA
TCGA-73-4659-11A	0.663869782914508	0.508976393556556	0.0348876733631432	0.188818605400799	NA	0.0807466243590133	0.988522060542882	0.0119016086147081	0.00728965106630404	0.65198942328957	0.944179914999765	0.0122310951502295	0.0202256525362688	0.0178380168645961	0.895687005673495	0.0127949124085455	NA	0.170941313169028	0.527286934690014	0.199268766425689	0.935397873152059	0.0135509316959748	NA	0.558149094130288	0.0220166765250907	0.018156895529437	0.010471058468417	0.551592479988881	0.122386708268478	NA	0.0881153001979222	0.0178673061233147	0.529945281414607	0.380215741973676	0.0114972910787885	NA	0.0317639552876522	0.827061581217752	0.0511257964605881	NA	0.0848714090153901	0.950928144752838	0.940090252380598	0.0119193933524198	0.100138908828105	0.652516047050115	NA	0.040689943800177	NA
TCGA-73-4662-11A	0.659977109231271	0.527842107387078	0.0380799759906544	0.186119218179868	NA	0.0618541624857012	0.991175632055528	0.00802293458486857	0.00756289084530465	0.716305000621878	0.957294148406964	0.0101016116641071	0.0165928157174093	0.0218103981493524	0.875780328278013	0.0127401758053361	NA	0.141558467797431	0.56178755341878	0.258276406824482	0.937369562921884	0.012132795319035	NA	0.51986416358278	0.0189954183008416	0.015465790514169	0.00934876969385501	0.557428814561829	0.11703520135392	NA	0.0595531603809732	0.411571548263121	0.502180719990978	0.468798489582725	0.0102933513601778	NA	0.0217500482659473	0.860027075153176	0.0383720506173054	NA	0.0530648065510705	0.955576444494891	0.923600799255705	0.0127214331828575	0.0862300827786034	0.556176803389255	NA	0.042609801830417	NA
TCGA-73-4666-11A	0.643278430189079	0.428427902548746	0.0479281633550556	0.153695124461348	NA	0.0475571421526836	0.987517967583902	0.0124143084879641	0.00994955232138697	0.677955224299667	0.946537454965604	0.01171466837736	0.0213566512035984	0.0292860592719286	0.845900701783369	0.0138058991260619	NA	0.159820579006992	0.517854377861782	0.401927503344681	0.914398992951572	0.0148783243993541	NA	0.553249803706981	0.022720469860172	0.0181314012723421	0.0131295741361509	0.575157115994512	0.182824624935408	NA	0.0821712610655922	0.502671686776402	0.485061204819115	0.453372628329636	0.0131268801684156	NA	0.0291516401341674	0.796483810491163	0.057339305905949	NA	0.060018119983058	0.955202871234556	0.936718713380131	0.0165754809142152	0.120306791929756	0.601494833327205	NA	0.0965262239584413	NA
TCGA-73-4668-11A	0.722216980394805	0.474855266241376	0.0564165469393054	0.197528890824134	NA	0.0687104406550818	0.986642232500137	0.0129857250386077	0.0128052739258951	0.66371485680491	0.953667228982667	0.0131302612988034	0.0232484899395354	0.0191373224385842	0.807894197735325	0.0137434738772071	NA	0.190864886986818	0.576701580284878	0.370386997229613	0.902949542305573	0.0136196265774919	NA	0.564844151180182	0.0228513644722527	0.02996808792641	0.0114684129077408	0.58708259637547	0.39587668094857	NA	0.0858431753325599	0.484112619027918	0.552576483942788	0.414932728715313	0.0129749608217853	NA	0.030261166329801	0.822520473639885	0.0621167290630679	NA	0.0812953849852181	0.910658766682012	0.932631557988882	0.0141274212118755	0.119082283232333	0.520382523080105	NA	0.0330673218805997	NA
TCGA-73-4670-11A	0.65944586398793	0.40992603449931	0.0335309869192544	0.140710368031876	NA	0.0477207338322121	0.988722423758276	0.0126127899405404	0.00886769661216861	0.686758933727599	0.953154222085041	0.0117525684452991	0.0144948770950918	0.0257551595437551	0.844805203298171	0.0125507878166042	NA	0.198721209135499	0.520958821519428	0.197815923217616	0.939695395044271	0.013700977915351	NA	0.581725216011063	0.0227163894075284	0.0266556691027146	0.0134003690308317	0.548784656504626	0.217321934771701	NA	0.0614989115771561	0.427703339000164	0.605570485653101	0.462398324880148	0.011570261089759	NA	0.0217814880291265	0.863148363391246	0.0527240251664021	NA	0.0971997336603626	0.953956357441819	0.939619902965721	0.0134462430070696	0.0851493106901143	0.618984053073913	NA	0.0341723225383095	NA
TCGA-73-4675-11A	0.677248651363944	0.365098974691559	0.0347792285668419	0.179679336525117	NA	0.0360862276216829	0.990780389368162	0.00880306816953516	0.00929189685689964	0.697206853191502	0.952540219086954	0.00959698415786662	0.0166935760193771	0.0190671118483354	0.872755773611045	0.0120851124151938	NA	0.168456506964131	0.520297886152403	0.249475473012173	0.940083242924949	0.0164173098476976	NA	0.587559859214142	0.0195250137764661	0.0135300411915562	0.0101243106511279	0.583482776958193	0.0489587632547126	NA	0.0772336792914181	0.0194808720702081	0.542092644455359	0.438744853302397	0.0103707171736251	NA	0.0299862023031814	0.791297780578753	0.0423514291503976	NA	0.0732144560120476	0.937805806049062	0.93733886080362	0.0123678082242009	0.0990310721726269	0.552432704858595	NA	0.0591240472744999	NA
TCGA-73-4677-11A	0.646095054026803	0.522310803387347	0.0304176914598056	0.191812221139155	NA	0.0437637744719408	0.987880357286836	0.00962357257352192	0.0102346553393311	0.669602536630026	0.958069643456729	0.0136042971144318	0.0172236139188489	0.0180748278121536	0.866337141917175	0.0150499066377628	NA	0.137886163840753	0.558797019548935	0.273833057285217	0.947570293665955	0.0144375624953575	NA	0.547299650801348	0.0197909077836295	0.0180272796989106	0.0162500726117147	0.630681257700499	0.210426476303449	NA	0.0849264078552187	0.0195481990455776	0.421204092844355	0.385230841782098	0.013006647537937	NA	0.0335605949406044	0.840400014421597	0.0520905733131998	NA	0.0796416532484589	0.959588812193504	0.931527077702765	0.0151465975041816	0.0890680780545339	0.6568442941584	NA	0.0389547878347013	NA
TCGA-35-3615-01A	0.607218812687687	0.180085397193872	0.356907092030347	0.602870964611108	NA	0.0277045842760114	0.984817644069808	0.0154217631056801	0.0112042337768983	0.545069786925596	0.949925119571611	0.014164454308303	0.0160690239142825	0.0247200980490167	0.44984900814817	0.0202799287604023	NA	0.531015434889751	0.423945732080843	0.084399446829025	0.931738793272011	0.0133076050563295	NA	0.714346788674627	0.0178520520657954	0.0170502703291402	0.0150853892220695	0.643940005484923	0.273813890301521	NA	0.0630418885034374	0.0221632712598345	0.770503999743889	0.48269925735214	0.0133588562787026	NA	0.0236610769940801	0.769637429431011	0.0597321208638099	NA	0.0502426782060663	0.938798973606986	0.939779759063528	0.0193389942333317	0.0965102834986093	0.345603568107339	NA	0.177704227684948	NA
TCGA-44-2655-01A	0.641689070979549	0.37388439403146	0.0561530244953424	0.16110937790282	NA	0.0376686065790618	0.986055220601858	0.0140594692408159	0.0148287148811178	0.591545570746113	0.949511098042621	0.0122048243640391	0.0221583203223667	0.023817695910216	0.535480824205776	0.0191984441540406	NA	0.203246036974583	0.544949802374939	0.272391862069468	0.774015119378603	0.0157386545599317	NA	0.648362930684665	0.0290043925841598	0.0141353059810534	0.0142316561353526	0.51110425596253	0.444019890190652	NA	0.0975216328696002	0.374493415484983	0.399566595618246	0.386065180117919	0.0155488926302168	NA	0.0471139243485822	0.803601113541174	0.0566110218696107	NA	0.141620486637529	0.88867534577926	0.889942893766552	0.0151231127480438	0.121337175416422	0.475989100618867	NA	0.0619509233610749	NA
TCGA-44-2656-01A	0.758430203577364	0.472531126875011	0.190731135821354	0.425942028725295	NA	0.0247552289572414	0.98342367285853	0.0115843091407361	0.0148748208185373	0.551845634052033	0.956183990254525	0.0178196039315306	0.0179495699540944	0.0155580470599025	0.610376875800519	0.0245723545118873	NA	0.602626230142993	0.544948292367054	0.116479712914517	0.886904991634027	0.0129142945752184	NA	0.676406621127367	0.0185712517238393	0.0159331787181058	0.0146933806386502	0.566844412036834	0.652732141468625	NA	0.0658343135993343	0.0464631452999675	0.355096800193383	0.614728045969799	0.0132439888275998	NA	0.0470474462590191	0.915932301484105	0.05192570188824	NA	0.0787106883762738	0.608308344001536	0.945065591173373	0.0177545889786542	0.199378216758931	0.431350546335818	NA	0.289071345576434	NA
TCGA-44-2662-01A	0.649068531980396	0.569760461569784	0.0258502178976071	0.387427744924511	NA	0.0289508891473839	0.986448547714462	0.0142814818775691	0.010998436569384	0.582686315576109	0.957169703449582	0.0150954766207923	0.0144658664295644	0.0266457049139606	0.607910363287934	0.0208625001263624	NA	0.337364613632177	0.548120200572535	0.145565860931672	0.687967808910967	0.0120890409414051	NA	0.309977694019129	0.0172973267416434	0.0170788594631134	0.0190736070233541	0.335397190209786	0.18580383979762	NA	0.065313956063824	0.0167321118571281	0.125242835082667	0.589610264431145	0.0100118395687775	NA	0.0348908446210177	0.848086802207838	0.0506651723991572	NA	0.0342315018450771	0.694082109697646	0.942582631605522	0.013115962399333	0.0655830498483213	0.0909694318191402	NA	0.0295002484708339	NA
TCGA-44-2665-01A	0.555791885603699	0.338391858302785	0.0366376660335304	0.514991538334741	NA	0.0281823480967083	0.974600304514234	0.0163104517098127	0.0132657882240072	0.563626606116702	0.945042299348634	0.0165863294196518	0.0170145627200802	0.0270191947187035	0.824363725220511	0.0369477582359066	NA	0.504501469891606	0.67902541598872	0.0728732604878786	0.903726415115362	0.0127186065040437	NA	0.689588667580673	0.0398908552181179	0.0204855204185973	0.0142285651046781	0.45194731454253	0.156499901677164	NA	0.0808010803251495	0.476591805693947	0.612148484732091	0.498230667014986	0.0173038692224887	NA	0.0236831399898921	0.878856627264753	0.0406203903410263	NA	0.0744602701416583	0.922869316736526	0.957015909222774	0.0209701754536364	0.120902074133672	0.726548520334115	NA	0.0289234407106248	NA
TCGA-44-2666-01A	0.515465775899598	0.209857096587214	0.1795145630176	0.575958078775158	NA	0.0256758400020565	0.979544729460149	0.0126125354915299	0.0129461818014488	0.604763257941512	0.960677917204268	0.0195729369287706	0.0153313419383743	0.0166855171114809	0.836990750840752	0.01831794044452	NA	0.623929426815742	0.485618070834133	0.0611292030281352	0.95137567221088	0.0135975865911096	NA	0.770961318433632	0.0170737069889927	0.0147577010822828	0.0204381025875395	0.620595173895552	0.384436426447385	NA	0.0500032290757833	0.0178868208772988	0.782589154739307	0.680597325327666	0.0138545715147858	NA	0.0282713344294115	0.730630392193505	0.0530944146500798	NA	0.0851995984635845	0.939841883240333	0.940939891443541	0.0130719494742388	0.16879847665437	0.756665566987323	NA	0.0712960953373236	NA
TCGA-44-2668-01A	0.729764533916668	0.529202114684012	0.124818129967003	0.373258140553624	NA	0.0378513121540247	0.983466925411343	0.0176635904470517	0.0132961494165669	0.56162973312092	0.93682733256069	0.0133373308100807	0.0179812879289113	0.0210301736995084	0.786408837054864	0.0185326395831097	NA	0.621425191589745	0.657772046960568	0.223118824013935	0.887637740745579	0.0161823798166817	NA	0.658813872802645	0.0241655709252337	0.015437933006812	0.0123846360301661	0.500518771106387	0.561784352219902	NA	0.0671583067291133	0.0248182417117167	0.219063026753854	0.609298359158075	0.0132240274970937	NA	0.0419258420129349	0.913455111942769	0.0610164300874707	NA	0.0839336407371706	0.578854250276151	0.948305693231379	0.016392792968167	0.220335324360042	0.40314656805508	NA	0.0678199566270645	NA
TCGA-55-1592-01A	0.38232052359618	0.440872977668162	0.0271105256741326	0.449327086027044	NA	0.0392148603021067	0.984038152250827	0.0139532939424408	0.0122830213671208	0.605858114586558	0.9548609213826	0.0131186158716908	0.0216406270821582	0.0220858416150739	0.502199898496662	0.0176841794241107	NA	0.283592092451801	0.392951631305999	0.0320046557796448	0.909904590856036	0.0121003728498231	NA	0.665787243922254	0.0204012843917249	0.016784593715079	0.0142420469819148	0.51599557306907	0.692875481908605	NA	0.0724877546285544	0.0195942609511862	0.820230245380698	0.583025938766747	0.0142638828336721	NA	0.0343200990644494	0.717734623739006	0.0495429657558776	NA	0.0884987945267918	0.360246911454932	0.922174881714112	0.017082799593583	0.0543019972734834	0.283757451827043	NA	0.0233358347504703	NA
TCGA-55-1594-01A	0.235011404498197	0.319255057853042	0.0945413026898467	0.217209386807099	NA	0.0396913407679227	0.984842752557801	0.0134995568147584	0.0118087054582843	0.526390661508011	0.949475095682112	0.0134884690321664	0.0232826886840834	0.0291340096676406	0.674147910796136	0.0193049835173286	NA	0.0952235254275301	0.478053869484805	0.0383520942006401	0.872247466524363	0.0123180901186122	NA	0.383657324774235	0.0190845404589726	0.0165992738449445	0.0148369323633615	0.334028123465877	0.695826422762108	NA	0.0877727597258815	0.0192996372010591	0.800535507788078	0.490049335531106	0.0147504583774136	NA	0.0233421393843358	0.577940495289229	0.0501273676912422	NA	0.0511684677519635	0.937628612087926	0.897432234477749	0.0173050748681094	0.145349417888977	0.0860204759889401	NA	0.0452831626156854	NA
TCGA-55-1595-01A	0.456972051806721	0.242774321479467	0.233906802322123	0.609138270820068	NA	0.0477332538386547	0.977110486402184	0.0172414248434136	0.0181412369146858	0.534595709440492	0.956516824177571	0.0153731899585122	0.0209331905655468	0.0182401867793244	0.811217138428976	0.0218094160966838	NA	0.487968488880713	0.430534456216535	0.0723211801718628	0.939665573937047	0.0123085534133511	NA	0.73026685920578	0.0220614584620324	0.0202322322648729	0.0164596684221686	0.665135680930337	0.563765863426191	NA	0.0758698718077731	0.314137921714304	0.779740408267759	0.616984177530412	0.0169546662318005	NA	0.0385695052069901	0.942913783317288	0.0461390162784266	NA	0.0487746036897232	0.535142098995868	0.955479853505897	0.0164731258580258	0.130237922815927	0.677754983070329	NA	0.276055494328041	NA
TCGA-55-1596-01A	0.434844284525977	0.227923993022036	0.0288725977535595	0.389762926814542	NA	0.0223429548864173	0.986389495749656	0.0147771277014423	0.0122328510941626	0.561001079595541	0.95039027690074	0.0140891097855139	0.0191204367489642	0.0233821784535957	0.810563486970723	0.0193578468705114	NA	0.0722410076692635	0.424534381772094	0.0617044538849026	0.891054283990344	0.0119569906355556	NA	0.291675162665197	0.0160318202784641	0.0185637193146501	0.0146085583799929	0.448213542214659	0.201983611352952	NA	0.0431959894714251	0.0177076250008157	0.580732629110006	0.55066342471071	0.0122221241164049	NA	0.0271757370771275	0.745960340949798	0.0362670859238321	NA	0.0363389161994203	0.905496197039238	0.873654804391847	0.0161594287939085	0.075038906629883	0.14812762703988	NA	0.0205479756626319	NA
TCGA-64-1676-01A	0.465888062438536	0.419934434218008	0.0620687957642654	0.444807968821048	NA	0.0229197421404597	0.986512089446851	0.0115411146250364	0.0177277918908042	0.57362514024987	0.963474500378721	0.0113362980767315	0.0165409799581457	0.0191564501327359	0.721741292567126	0.0124536643802052	NA	0.659272293110571	0.479035116526574	0.0535227092343799	0.927007922281275	0.0101010647163625	NA	0.685825934527651	0.0218721771827961	0.018829770523733	0.0131565621602154	0.547582922770863	0.291071539961282	NA	0.0701218750815679	0.0151510995276768	0.588171528163436	0.517618219014377	0.0142362375833733	NA	0.0354574614621737	0.936872936131662	0.0497411385238245	NA	0.214951452571984	0.483707284807323	0.95718993724923	0.0166294744060087	0.102674180405004	0.518345298489559	NA	0.111269131130516	NA
TCGA-64-1677-01A	0.786036362431388	0.346006143089213	0.0748961947950589	0.388570301631867	NA	0.0229987241136952	0.988142952180481	0.0136422025779653	0.0102418626237993	0.537149607977755	0.953050601146582	0.0111417800150534	0.0144936718577102	0.0244641436331808	0.656851045002557	0.016258885581513	NA	0.548031978841419	0.539039388307192	0.090117164092016	0.839846884817423	0.0125290780894305	NA	0.66197210128084	0.0152958366290322	0.0163189247875214	0.0152248244578156	0.446840418517808	0.621325978624057	NA	0.0597193151508154	0.310589807148227	0.642526531342699	0.577763555947796	0.0131711747509991	NA	0.0466121264026908	0.892426711360074	0.0492920396277348	NA	0.102343726277522	0.52253106530819	0.86597285472326	0.011608346027546	0.201982178632452	0.288210293178514	NA	0.0941648154256214	NA
TCGA-64-1678-01A	0.640990563183262	0.232738113231785	0.0302754822072279	0.071852260354128	NA	0.0232799599680001	0.984545581215958	0.0158036696907198	0.0124585064435124	0.525070041669373	0.95577799091715	0.011288217794189	0.0121876212468656	0.0187778875571946	0.790327716117866	0.0149050464248465	NA	0.440630495267075	0.466653310229382	0.0895943949216097	0.907640938317653	0.0129703978873255	NA	0.625400405424015	0.0236109642470991	0.0248363850138043	0.0148415477553027	0.578245071421319	0.505863124731922	NA	0.0518741666204372	0.0969342985530574	0.828689454258454	0.580480664663481	0.012892676634115	NA	0.0248446381443529	0.537919737136409	0.0468121775065759	NA	0.152595800970766	0.90066693292305	0.914555837621685	0.0147662980110483	0.428679734438298	0.667622460845061	NA	0.0249822928767324	NA
TCGA-64-1680-01A	0.82934731432149	0.120754853505683	0.166648956381085	0.549973352923676	NA	0.02920462811287	0.986752078714651	0.0100818618693324	0.0164445425298551	0.550606335758898	0.949105879388743	0.0187139995081616	0.0211072543100105	0.0290207077515366	0.466831171320872	0.023829285558423	NA	0.328954879588257	0.396108365503443	0.0368457388995247	0.925764282447134	0.0129081518361864	NA	0.704718082573814	0.0254321520612119	0.0178168466875078	0.0144104643247002	0.665242141928377	0.282302310447765	NA	0.0764475267768033	0.0187555331575252	0.800689160788132	0.609943119326667	0.0120339139206182	NA	0.0312581038351614	0.886943150474492	0.0443404119226159	NA	0.049585500002438	0.570961554961029	0.946934178243643	0.0168019766688807	0.478747810757688	0.631325493075253	NA	0.0197923283374853	NA
TCGA-67-3771-01A	0.295692272463211	0.402320552565555	0.029366455150653	0.336061444688711	NA	0.0470803716691429	0.981666908006602	0.0128395179877705	0.00979040029557847	0.542930597977305	0.901906351824215	0.0129672289009268	0.0183744137961486	0.0186147692109555	0.820257496202325	0.019424338112819	NA	0.154697393241443	0.542097325468308	0.0446026611600074	0.870790269586725	0.0148662420603444	NA	0.378509835885629	0.0168680711849175	0.0163858495757983	0.0142213127858911	0.475437598681484	0.394460732330465	NA	0.0475364803401873	0.290118990200688	0.77501264457304	0.439925871653554	0.0150234303113782	NA	0.0565939336202211	0.552283819448632	0.0500274115168642	NA	0.056433302032087	0.664367312749666	0.875693267881746	0.013739288620788	0.139247351431081	0.135124251764193	NA	0.043472954078005	NA
TCGA-67-3772-01A	0.363824716702126	0.517390363295833	0.0502241816212447	0.434188661656412	NA	0.0373066272267216	0.987895737378432	0.0139102544284885	0.0116105740911208	0.565868700491178	0.941689146167877	0.0138637750218985	0.0190664148306126	0.0242191430588046	0.674875171830222	0.0260648907223417	NA	0.480508096835605	0.617807423792341	0.168448279450664	0.892159321013773	0.0134842815039142	NA	0.62127304126275	0.0208771899614701	0.0179062979890905	0.0140948767435471	0.493231052232546	0.472479797127222	NA	0.10349297146076	0.417542170018323	0.808666075860025	0.480079527294648	0.0148930790998509	NA	0.0649941889299321	0.848170387787007	0.0368962473259112	NA	0.037475416000643	0.838558115607053	0.915353959919194	0.0150872202561556	0.088136150091462	0.378226962958277	NA	0.0347424841835463	NA
TCGA-67-3773-01A	0.835038074441532	0.191146798716887	0.0462770107073603	0.606578010055553	NA	0.0266130243123764	0.988195806311884	0.014425675014738	0.0110019358883001	0.57291614358199	0.950351950670735	0.0140960644269978	0.0172700572179764	0.021953296153512	0.436995317157313	0.0173083014675406	NA	0.334446349729887	0.452503892122838	0.0507864246766168	0.596394585035136	0.0111508016633902	NA	0.703687309218174	0.018045321529848	0.0155711314858783	0.0172325378135761	0.640509004572733	0.540522185099866	NA	0.0498199670026323	0.49988113633153	0.793530503500009	0.591459466543046	0.0108190434524973	NA	0.0310653009450105	0.709563463758079	0.050818887775955	NA	0.247248310668733	0.469885805442155	0.948420217533921	0.0132516199154461	0.0753911247361834	0.322156821577096	NA	0.0225921384711275	NA
TCGA-67-3774-01A	0.55667924011208	0.293403769434929	0.0747211534692694	0.460440892631646	NA	0.0459381391647289	0.990939937924059	0.0125605738595467	0.0111365133668321	0.547904997622211	0.930882392483791	0.0143549867764409	0.0158525569452364	0.0128472170428785	0.79435346029186	0.0155694770070552	NA	0.32708987619951	0.522357346147557	0.0888002333862411	0.87943783249097	0.0127829729324401	NA	0.692766573557818	0.0170983698020013	0.0166102047368162	0.0117173780165575	0.602584960002389	0.193094008721539	NA	0.0462867622011305	0.308702048966553	0.744852740310571	0.573909066467481	0.0173007201409169	NA	0.0463562042337814	0.6417732727148	0.0314505863175959	NA	0.0321585678745242	0.905588631237019	0.894897597904153	0.0141488909975907	0.154149230646031	0.588876055038987	NA	0.0277439884568817	NA
TCGA-05-4244-01A	0.868618804054001	0.343159162091861	0.467053599027568	0.613451817709747	NA	0.030665849394701	0.987311383681584	0.0140009390367498	0.0177199052489734	0.629731299417928	0.960049471450083	0.0129478308968202	0.0366942783433462	0.0147714945857547	0.849402240268097	0.0143584712964016	NA	0.685600256003671	0.571266041331974	0.132641542048226	0.872811858770255	0.0107346419836109	NA	0.756115256989813	0.0179477456810497	0.0193481476764018	0.0147351313431136	0.600316080258907	0.279067462306075	NA	0.0898309305272748	0.0164915254969186	0.29199564164155	0.682475021704456	0.0145757789272415	NA	0.0343350321328849	0.934024043593299	0.0500990002802916	NA	0.0488310048683061	0.415283645821333	0.948782877802484	0.0189292519513044	0.163575888387877	0.363194775281162	NA	0.576595835255538	NA
TCGA-05-4249-01A	0.565809631696067	0.353783458381473	0.062884251797153	0.691114368383229	NA	0.0320918519613299	0.984735716909232	0.0129743482519328	0.0134301535130934	0.642489808534633	0.955017972873907	0.0108720254829885	0.0133087528488143	0.028594591063286	0.59413822919161	0.0186166528891615	NA	0.732033410995271	0.469805377297828	0.148306540060534	0.906289513613415	0.0108102750400601	NA	0.752658929283221	0.0219459800167843	0.0193339463135192	0.0121234009625282	0.651226949647648	0.467048200479408	NA	0.080608685818242	0.0226489952884726	0.284349171653615	0.651206769705389	0.00922993310633777	NA	0.0407242376157015	0.470336709030646	0.0422285286671663	NA	0.0371364097875128	0.932402730375555	0.892980934158864	0.0166943062524507	0.0590639898350303	0.69287425029404	NA	0.680749223903723	NA
TCGA-05-4250-01A	0.884452709261283	0.239335755407924	0.0379243795838164	0.680501723360538	NA	0.0347600136157726	0.987132452355053	0.0105082023528807	0.0115428589741959	0.543634876308359	0.956230945466652	0.0127402997553444	0.0218301042492032	0.0225354451940198	0.737986105839216	0.0125491205557395	NA	0.743614168307797	0.535075268291836	0.0439342219022496	0.797563811093461	0.0118200808320449	NA	0.77512406400976	0.0170031640026021	0.0172545780143089	0.012982593079985	0.39474276782026	0.649462072878432	NA	0.0925732941518871	0.170550918929672	0.77334414784899	0.699371533464671	0.0102239870236211	NA	0.0460129792071296	0.928972607744355	0.0416781175312569	NA	0.105141220514596	0.506716639472235	0.961977066551308	0.0179916387035595	0.0776699652234526	0.724377333295384	NA	0.0817726267817871	NA
TCGA-35-4122-01A	0.863192248444262	0.864826972183833	0.0839399902972942	0.458514946559319	NA	0.048432573972106	0.990402207398933	0.0149473518082398	0.0108305689607186	0.671613770207073	0.945018275484685	0.0133341359509992	0.0162029864301171	0.0279686061858343	0.658939632499265	0.0123945346323765	NA	0.120849809671723	0.622980678142095	0.0952005728461529	0.912651613296179	0.0109592888554584	NA	0.654538235359906	0.0213240854377643	0.017780260983196	0.0111069466034405	0.503428266684007	0.585955496912361	NA	0.0895189052436156	0.0231666856226005	0.739334717929181	0.538976905460276	0.00850321259592267	NA	0.0544701741661497	0.914646940161308	0.0543839814592804	NA	0.0656326446667718	0.738599443386437	0.948612717148403	0.0172991865553788	0.119819029182992	0.494003342843286	NA	0.0718975103234519	NA
TCGA-35-4123-01A	0.831333540695228	0.507851053067292	0.0981380249313872	0.45368425113286	NA	0.0299146503698784	0.990164229986107	0.0125324067777395	0.00939236193922801	0.647291283992061	0.940935694419366	0.0128195820755265	0.014008930399333	0.0222357146272198	0.54842219406684	0.0159252689149827	NA	0.610527528601504	0.586236860982731	0.0967894998859139	0.794774014596583	0.0115177956506662	NA	0.679263898560271	0.0189598054904092	0.0202151378427982	0.0149319066479341	0.417733635549477	0.382762517947884	NA	0.0858117579967775	0.0239177636687057	0.248913512336907	0.52164872484136	0.0117837110235873	NA	0.0764536945852052	0.845858400611426	0.0508734024795872	NA	0.171799440841119	0.676051905494736	0.957156467080256	0.0208195000423033	0.132717618775446	0.261245323809394	NA	0.0556091446598018	NA
TCGA-44-2657-01A	0.523278964738466	0.665701569749821	0.0978872946991998	0.39621263868377	NA	0.055722579886943	0.99142135816819	0.0127591395874362	0.0113448081180043	0.613535044734553	0.950691877712091	0.011424832505455	0.0137861343382861	0.0236249745054031	0.639552714824506	0.0129595203781628	NA	0.360600278280675	0.692672201298554	0.25914363005982	0.919163446316941	0.0143150605380486	NA	0.598151888480249	0.016670914747161	0.0177660479618571	0.0152840693219567	0.528025825093671	0.520636427233014	NA	0.0773933114234437	0.422962380450585	0.636076481489389	0.496911694607123	0.0134894927219018	NA	0.0793123969193249	0.78726434599019	0.0553263618879164	NA	0.0460302328193503	0.827383430628907	0.916157389485971	0.0127818209292576	0.151974219025566	0.346873893614009	NA	0.136733933130211	NA
TCGA-44-2661-01A	0.673594991157762	0.591519357654	0.0532570127374055	0.416658170779049	NA	0.0380311412384757	0.98528197231514	0.0105335499317937	0.0104559685179055	0.603442164189848	0.959137174422403	0.0142261102236933	0.0172913459624597	0.0239731240645661	0.589473197398277	0.0175894467185903	NA	0.436882097103059	0.674963529100271	0.167929971291508	0.888282059963943	0.00955052032581012	NA	0.651066369833564	0.020642927239771	0.0191361654358568	0.0164210662494971	0.53253792056622	0.497002035898632	NA	0.058693566744455	0.415959923650313	0.642761690788842	0.433626272831062	0.0109447562154857	NA	0.0845709770688743	0.898348330395453	0.048965347859866	NA	0.0705336517773028	0.887749848695353	0.927419121623522	0.0140109974967547	0.251341838592689	0.345673134233062	NA	0.130045076608141	NA
TCGA-44-3398-01A	0.546829762050247	0.559572150721104	0.154280108428581	0.361761289443573	NA	0.0240107598061032	0.985197687241209	0.014133956154336	0.0110949380244487	0.582929782666652	0.937762783684159	0.0142549497190194	0.018662532695949	0.0303028757780885	0.830497913960973	0.0141406458121454	NA	0.462743371666514	0.484857631938658	0.264506556443064	0.921191435224573	0.0130264184273277	NA	0.601803853825461	0.0187356800536917	0.02054765346363	0.0131640660677452	0.449014205513375	0.238273795005357	NA	0.0725338887047061	0.455275576147261	0.629580241996891	0.498284605464383	0.0119910106147498	NA	0.0274452191956853	0.845279873637104	0.0567288029717682	NA	0.0505949696834299	0.942086543286952	0.937150140665895	0.0134168626441244	0.139835591739838	0.555934321835666	NA	0.0527473924201177	NA
TCGA-44-3918-01A	0.790238985351955	0.636759479527514	0.344127262805459	0.479583238683802	NA	0.0427661095454151	0.99094990737027	0.0184877082406986	0.0115995035731794	0.591480271668915	0.96325764985896	0.0137186338994637	0.0165797452796451	0.0215172261621176	0.648591115249538	0.0162713990606159	NA	0.628573027828369	0.645523911596205	0.0827599849135454	0.886014378960733	0.00950239831495454	NA	0.701496511634009	0.0213356826989722	0.0183234638508923	0.0144149037124252	0.56937826806989	0.467393345913022	NA	0.0666409850547717	0.313457440246864	0.702424737313993	0.629457343713935	0.0112440269676072	NA	0.0771111503709211	0.862649925237766	0.05416548323755	NA	0.0816491413759238	0.698197206640176	0.904897429579763	0.0228305371786121	0.130259272881158	0.524965195656266	NA	0.300449084765059	NA
TCGA-44-3919-01A	0.743950987415806	0.436816838192609	0.252408272051377	0.56201091806724	NA	0.053039324496192	0.99088010882007	0.0136909439908906	0.0128889327011159	0.621410189298239	0.946807136509757	0.0122427200333621	0.0243447852575116	0.0177658757398998	0.618006338651908	0.0124662315388121	NA	0.602256494388506	0.54920929349248	0.155735298615835	0.927184238886349	0.0136302281935783	NA	0.70650086712204	0.0201218287641691	0.0192010814532355	0.0123070488804539	0.593933592024293	0.434735458837389	NA	0.0645698863419227	0.431437428095515	0.778326186678619	0.549674953203169	0.013627235603007	NA	0.0632335436042679	0.92184650324822	0.0427453518517971	NA	0.22418705464952	0.544505071920509	0.932069250255825	0.0177592583813083	0.114846189115166	0.425789229458096	NA	0.0765424886610802	NA
TCGA-44-4112-01A	0.665255159645589	0.341364395123574	0.551133262934713	0.627986209036709	NA	0.0404783175743948	0.988929049536788	0.0135873592479902	0.0117251606008645	0.646900182893061	0.959563769881714	0.014584166527173	0.0233474987009547	0.0239385604917411	0.771434153397644	0.0141138695120716	NA	0.686164337139409	0.550223194831657	0.0546145512512374	0.895174876604069	0.0130430639818172	NA	0.781617181314703	0.0284537144966701	0.0158842036309135	0.0130567833725315	0.574371428615908	0.371546852703401	NA	0.0550369195455617	0.284784576768235	0.791094322648689	0.68382113929399	0.012510563359799	NA	0.0380512302172694	0.914397953324155	0.0478079549434009	NA	0.0628020846813793	0.887717769560399	0.933721948551529	0.0195525863340004	0.190803278183265	0.383601712060603	NA	0.320083747939655	NA
TCGA-05-4382-01A	0.457193242726599	0.508788058529191	0.0371769465004574	0.415001378818229	NA	0.0780363332878855	0.987614247545704	0.011418994304451	0.0121899726813304	0.65139919584688	0.955704385966233	0.012787464931864	0.0254083288930736	0.0249105362654439	0.81658777271593	0.0114741002030861	NA	0.263973058373649	0.605905556314931	0.181491039663355	0.913433016803063	0.0165376924512326	NA	0.675087398546888	0.0187315983668339	0.0265744284649809	0.0121625812558828	0.486464320564787	0.457665715819795	NA	0.102903892987442	0.0258248280386615	0.288076893000314	0.508154401987825	0.0120231131440472	NA	0.0477403796312147	0.82959878483389	0.0422279551505445	NA	0.0641867024309276	0.599527924674312	0.916123499662439	0.0177075321205497	0.133354586729315	0.351057757247889	NA	0.0484096430924303	NA
TCGA-05-4389-01A	0.60849500254538	0.442269979793214	0.237404064785089	0.499554896240749	NA	0.0578842648094803	0.991820321725259	0.00859910967756559	0.00845526319207277	0.565040995024385	0.952045154592672	0.0104244027644562	0.0163465990391802	0.0209565199645297	0.589449765524022	0.0126644218777827	NA	0.688689286312596	0.612080420263842	0.0513057027677038	0.918802636275141	0.0139725488627718	NA	0.743325935622255	0.0153868834330616	0.0137614385726962	0.0102305208825102	0.518825037931708	0.661601969836426	NA	0.0676907226660859	0.0178335008440118	0.770877425942582	0.638014902236415	0.0123645241258525	NA	0.0625578106109816	0.878639531921156	0.046461892163973	NA	0.0754035493094669	0.743190210597928	0.929489802854511	0.0155571671539578	0.132971131547142	0.284846578217731	NA	0.0384753871572903	NA
TCGA-05-4395-01A	0.910320538021291	0.236369608486887	0.290497904153791	0.778753320965119	NA	0.0805703167496514	0.990318257514771	0.0133089685525329	0.0119822213534022	0.704785401694758	0.952087036855666	0.0120981138086843	0.0177315543634967	0.0246843129083075	0.860168808411434	0.0128355194259912	NA	0.745221672980339	0.454436188762401	0.0751291468858269	0.865003908463851	0.0165841345475785	NA	0.816673572931729	0.0237218908133283	0.019593943020188	0.0103723689209871	0.583490328084646	0.623682994425948	NA	0.0981181104481734	0.0252266154531691	0.74745311764552	0.694872728034588	0.0127821182324196	NA	0.0297312076523859	0.937027469704098	0.0409264741027809	NA	0.475921914427567	0.413201420534528	0.956548626209542	0.0183259502508064	0.142459745536258	0.689399763008879	NA	0.0199345213575069	NA
TCGA-05-4397-01A	0.488621185937026	0.209973757281919	0.051072893577078	0.832069899000643	NA	0.0388872471025849	0.988252765537973	0.0141309647452517	0.00971747930987638	0.685507558133125	0.944029558281762	0.0121349748321995	0.0341734180094716	0.0251034369407076	0.566103764691321	0.0112721961037495	NA	0.106429992171618	0.543564838437497	0.0491589061689424	0.847621491755532	0.014365065044298	NA	0.781233088908458	0.0170117687655553	0.0205325319552399	0.0143355501192107	0.6582506396679	0.178265088435664	NA	0.0941978414391945	0.0191265420634393	0.772163192197435	0.715524509277598	0.0135539357178653	NA	0.0280762810741143	0.837012947612669	0.0509224873944986	NA	0.277728240077207	0.715160603975973	0.842601698459944	0.0153616904726037	0.166940202135941	0.779525029396794	NA	0.117651569800114	NA
TCGA-05-4398-01A	0.848083133367909	0.93181895246644	0.411401071826785	0.669742053111123	NA	0.0397318088467725	0.990379001989462	0.0188003695136398	0.0103175430448561	0.627618120590196	0.950972949750768	0.0113188620515075	0.0509890530478826	0.0206452311724363	0.497343741294421	0.0111785433180617	NA	0.468585790367554	0.539110577127556	0.142126069574409	0.945442581077096	0.0128569505531094	NA	0.746428927030978	0.0169706892550709	0.0155546379592739	0.0106508060268437	0.506849289913084	0.348740864794536	NA	0.0725989058007761	0.213765566007872	0.632887927591969	0.576017890444708	0.0134413100083461	NA	0.03914788408454	0.936752796625499	0.0524289731068185	NA	0.0314855836087788	0.514320351802163	0.9400201408937	0.013749738410746	0.105115128111205	0.505703344781954	NA	0.0788811401059807	NA
TCGA-05-4402-01A	0.76827781702848	0.404151369794348	0.0368033239892444	0.561518564188923	NA	0.0400419914654288	0.986610730074419	0.0107398847337355	0.00859601685895661	0.552187824406628	0.947928938565941	0.00930186397645429	0.0356634462141697	0.0236027765000137	0.55039853901535	0.0105176937041233	NA	0.500270881374882	0.492742810587519	0.0510351474905366	0.911907358615539	0.0121422953279518	NA	0.718561239036175	0.0158633077558719	0.015079066026203	0.0104345590668535	0.518835304931209	0.42341920781616	NA	0.0747940076672071	0.420356876626184	0.833864215983764	0.56618457265062	0.0130238372447868	NA	0.0297853428846421	0.828746847560456	0.0418177992495405	NA	0.151898128570961	0.518867722492528	0.929873749487769	0.0131465520295712	0.0930042279416685	0.282997128222595	NA	0.290014099563059	NA
TCGA-05-4403-01A	0.530373918542903	0.325537039295563	0.0371705915320494	0.542734966962546	NA	0.0629709445455587	0.988306035721984	0.0120171834249335	0.00882623483665747	0.665927583333353	0.95685694945361	0.0131887112800971	0.0300945052850871	0.0196465846110745	0.519843541729278	0.0133753143063892	NA	0.61601682799104	0.409890931686927	0.119185985802407	0.925746848944159	0.0141612767316593	NA	0.722291567297869	0.0167457477561703	0.0202779313344778	0.010621024552916	0.53332024759546	0.625047280853036	NA	0.0925857837077102	0.0194789239881897	0.765299128044211	0.305728307268352	0.0157796863685476	NA	0.0301798023044278	0.89933681302647	0.0479267213034332	NA	0.137115404283996	0.957203193944423	0.934230652176649	0.012662365054961	0.122445588900793	0.632449751666876	NA	0.0317904799346162	NA
TCGA-05-4418-01A	0.780761432157696	0.453320908271347	0.0363755771603939	0.396576495430955	NA	0.0816275676172968	0.98846562094633	0.013950730624982	0.0085976518233449	0.635877667105406	0.937852578683152	0.0121349346177581	0.0194540633334328	0.0233563483947992	0.698068163603602	0.0121771202985822	NA	0.278440091085212	0.499101677166898	0.0823067449581299	0.702814603974349	0.0194524271726478	NA	0.556723826971278	0.0159824569066642	0.0213811971659858	0.0138445079983274	0.549894423341966	0.434878745616231	NA	0.0818522384904672	0.0215338945710664	0.661478859604879	0.618495910037434	0.0129589299366299	NA	0.086314073627207	0.691851855872498	0.043590376407777	NA	0.141168998880701	0.595077388020175	0.846892831659775	0.0143281832460588	0.179956706392197	0.273988533294791	NA	0.0782864252103846	NA
TCGA-05-4420-01A	0.66089896747254	0.142707636064464	0.051028372070263	0.286028982005835	NA	0.115257314432732	0.983355462980534	0.0102702798931484	0.0145535757153028	0.564370417809966	0.82861105907055	0.0226337501450197	0.0305278604153014	0.0249998088979731	0.64055255958755	0.0325701599437749	NA	0.0775751951890871	0.361741887292584	0.0962155885083446	0.793339822485112	0.0319708386048514	NA	0.743636124662864	0.0230143055321365	0.0741574940263725	0.0196845676605297	0.491351791576005	0.863446893914889	NA	0.274694322974318	0.0742139412777	0.0720521934105066	0.454531280720794	0.0250646896071553	NA	0.0490411450076794	0.518572560248328	0.0255615639690857	NA	0.164734010928456	0.225048450943706	0.839016204298895	0.027132032640924	0.277371871038365	0.569498742016779	NA	0.0615332403923101	NA
TCGA-05-4422-01A	0.617575916859518	0.32113443912077	0.0690501903751587	0.376990588418847	NA	0.0429504871110513	0.9888701459254	0.0110040833792199	0.00753128524790879	0.662581708406754	0.944877177785981	0.0134770627928066	0.0206608880266438	0.0253650068988966	0.792570716112654	0.0124315403209537	NA	0.566976956396656	0.589926057920253	0.111504986168173	0.890970937878673	0.0151297687036387	NA	0.624998992118443	0.0168202270647322	0.0155879390466222	0.00956214086433782	0.524310334931698	0.5087912559832	NA	0.101129621964557	0.0174557199527633	0.373494235854034	0.562074693836454	0.0123727220540163	NA	0.0815571305829488	0.630568268479147	0.0432672002426375	NA	0.0283343004828935	0.875301600957185	0.892227389523321	0.0144310424658408	0.112326332761707	0.566975117934789	NA	0.0365453179015702	NA
TCGA-05-4426-01A	0.641445105035115	0.218854950795828	0.0494618338617202	0.320100537367835	NA	0.101377589766271	0.988225918473886	0.0129563143682137	0.00927309162508027	0.67750980823687	0.951861740798115	0.0140240031164608	0.018399162333474	0.0252852671730355	0.803590589051069	0.0165097589702814	NA	0.339983240850276	0.343118175222477	0.124461383683372	0.872569345420858	0.0150773294175143	NA	0.795810303438501	0.0206220960350451	0.0206021915231924	0.0125073138849296	0.566810708673675	0.057485130605874	NA	0.0723307074233598	0.015051951587579	0.512168267453526	0.424682426094035	0.0154189254791782	NA	0.0221814668084108	0.926137440786282	0.0487289063655388	NA	0.0452756572315284	0.948091891408667	0.949733866477062	0.0134861687217647	0.0553887205167364	0.590571398609889	NA	0.611518411617385	NA
TCGA-05-4430-01A	0.583723021580541	0.383398308525027	0.109297980244341	0.47933954151528	NA	0.0598714724164186	0.989743078855777	0.00996477755807511	0.00891296408960644	0.695658132472683	0.952525012205434	0.012486781879117	0.0269880602417123	0.0262716638227644	0.690647265209884	0.0127593992501265	NA	0.580082332292516	0.562527517200915	0.13604239330418	0.839506447047764	0.0125314855578129	NA	0.693441623625854	0.026592707448153	0.0176043611025627	0.0128792105004837	0.555793076342282	0.324559186171641	NA	0.0824882727240405	0.408963061583071	0.590901456905769	0.548361051444993	0.0157402572490353	NA	0.0376165347005041	0.877942768960225	0.0531805738859566	NA	0.162396094339744	0.661020923978725	0.937416046925986	0.0178587115054999	0.13126250822188	0.389595545632496	NA	0.233736729857452	NA
TCGA-05-4432-01A	0.256229437392208	0.421652779660176	0.0431194830374213	0.12788077516025	NA	0.0297120498200241	0.987440356002912	0.0126288036735939	0.0111540039018878	0.639821789222995	0.927982893090016	0.0111836106528681	0.0195675642096368	0.0284752038896254	0.668419170832828	0.0141968684253998	NA	0.176120783170072	0.492763898099646	0.0528535073165443	0.76613123739557	0.0130497401355692	NA	0.68700984908643	0.0139870584215505	0.0228115763369107	0.0147575970850373	0.509896741901886	0.446444348360943	NA	0.0992851245009153	0.0267727081952775	0.62341890551066	0.460072056365667	0.0121348091493511	NA	0.0361172152929716	0.672049158447652	0.0390269028780061	NA	0.0434015231706162	0.904807823503066	0.902230669504225	0.0206347204453234	0.121396434614748	0.322986133147081	NA	0.0299426394032782	NA
TCGA-05-4434-01A	0.679679193856525	0.741833093536125	0.273219082481584	0.513381989553126	NA	0.0599500507534649	0.988805350942429	0.0154751462728849	0.00940982878256473	0.662519509162932	0.949693770766173	0.0129680132719556	0.0182211486870192	0.022253082362776	0.791657978460471	0.0148204841072075	NA	0.561587380534344	0.624437513092645	0.0783291358239151	0.923776758870271	0.0181502248167719	NA	0.750338467826124	0.0191490735620242	0.0233483943104629	0.0140681066461526	0.533799498714795	0.20728777699587	NA	0.0892591246550712	0.304412335883248	0.752214100896507	0.642178663197489	0.0185958535449009	NA	0.0673377955180926	0.86157091358915	0.0432997296677605	NA	0.0420215968821348	0.884001792159561	0.927936182274006	0.0160024694104602	0.179070849123684	0.477555753874522	NA	0.132649117804428	NA
TCGA-38-4625-01A	0.837127461592385	0.350755274449051	0.0535022454801346	0.428546431837186	NA	0.0478389378014742	0.990743559504946	0.0131892556139637	0.0077936792181279	0.67856528091522	0.954938844508298	0.0115268460805626	0.0189930357822028	0.018661031471923	0.456894497190756	0.0135600477637038	NA	0.423893797015733	0.564211901002141	0.107699006379583	0.835924371814631	0.0145778442584279	NA	0.717292556595382	0.0139756147772249	0.0142475643894539	0.0104369674697878	0.425780178554823	0.645927397655749	NA	0.0789793632031735	0.298014670344287	0.736850207851104	0.654506827921968	0.0115875443773061	NA	0.0314917636821643	0.840397456103942	0.043695811590456	NA	0.0708292122088504	0.508905159841146	0.937088894215963	0.0102460563225768	0.26629052292324	0.155563209444266	NA	0.13760079396797	NA
TCGA-38-4626-01A	0.525877903795542	0.433475194547855	0.037752640297455	0.328537991306013	NA	0.0868887138841876	0.989373121657336	0.0167707226925777	0.0119681458330519	0.678526169782076	0.962915452280839	0.0124530231457333	0.0236892950440427	0.0344448713294606	0.843061139569744	0.0120596268519601	NA	0.485780360193968	0.56534756484622	0.314352697969307	0.922311330764892	0.0126389613471576	NA	0.691834197780584	0.0234029677436671	0.0186784384156631	0.0137470178598453	0.529535496065534	0.174040065772487	NA	0.08345314986485	0.458911740977441	0.683216123551514	0.561963972373298	0.0127473054906003	NA	0.0421167909118749	0.832950253759215	0.0601951956238268	NA	0.136045309490053	0.858927616281197	0.946634266434297	0.0176800490303265	0.107506489957498	0.433698948301322	NA	0.048858808403017	NA
TCGA-38-4627-01A	0.483143464591019	0.500242703586632	0.0736056156590715	0.354331190959271	NA	0.0903647781598785	0.990413920840306	0.0104364117547232	0.00773473821427361	0.67414261426388	0.944983361021125	0.0137243189733905	0.0171526605491638	0.0497769309087505	0.850171916274146	0.0146586479211632	NA	0.486819345205667	0.622046680653207	0.211304570370641	0.933052196639219	0.0128399782225585	NA	0.696163984941541	0.0187413439319992	0.0237320540235838	0.0116163693756624	0.465054968625648	0.261692674549762	NA	0.0887688051061238	0.428387306879246	0.669963532070086	0.43476798292751	0.0125781441101893	NA	0.0326208435650943	0.791193640166122	0.038255636686485	NA	0.0457486730513227	0.919874560088837	0.938364653843347	0.0173752273712228	0.120834830451741	0.619180139893446	NA	0.0244436210103004	NA
TCGA-38-4628-01A	0.420814897387061	0.896178895933037	0.261574040935331	0.7259965722983	NA	0.0723168956320925	0.988814736543886	0.0142572908809509	0.00951662689769833	0.695412477894236	0.962289635039378	0.012721260475786	0.0297416640452957	0.017294181647938	0.892540558292914	0.0130183183803006	NA	0.506868576997966	0.496696708805184	0.160078355837244	0.954784613018935	0.0128156918017598	NA	0.765985180053635	0.0139888053467404	0.0174948323512893	0.0120674864040207	0.610211506628663	0.101453025684533	NA	0.0856467344293721	0.451387143433625	0.865631040798053	0.714616378726647	0.0104449179982731	NA	0.0204632516055728	0.926585024301151	0.0467304475530335	NA	0.0277848183156775	0.360909528577884	0.927981920288271	0.01623634882217	0.0848765709926982	0.799093819536067	NA	0.0184504021737051	NA
TCGA-38-4629-01A	0.783602682227397	0.494260003730079	0.17903595578359	0.462767079839585	NA	0.042511179769997	0.98862034400215	0.0132354591858139	0.0100568309526849	0.643389034263609	0.940680398785931	0.0137603220021301	0.0265164544120655	0.0216258289165977	0.665334916818166	0.0139842633719688	NA	0.645201829797882	0.485835198269718	0.0503566702621047	0.834456819009907	0.0112542448955511	NA	0.695356302970452	0.0168127154683087	0.0226392650415809	0.0157681884248009	0.496914077329769	0.463527935569043	NA	0.0829017706345723	0.0269112989597191	0.720999416920519	0.595972412833723	0.0127054453546305	NA	0.0279257808863715	0.923979334261452	0.0362520993761477	NA	0.0727074661716623	0.765631521161366	0.936798760860061	0.016451941582941	0.0936268522297992	0.357672044394045	NA	0.0313071283604159	NA
TCGA-38-4630-01A	0.898031478870732	0.93402712424443	0.0575166591037419	0.188081228697819	NA	0.108994632092159	0.990592855968206	0.0122456012380779	0.0122586243720442	0.687231652047558	0.935700117422862	0.0108340425373956	0.0178560886984936	0.0199437989571726	0.876848914586632	0.0115257523385994	NA	0.0476154096984418	0.55366445776269	0.0769030229800686	0.91819536209899	0.0129206014197961	NA	0.754082482434609	0.0193889837695959	0.0159443315332528	0.015009382400534	0.633696372627874	0.127092362082152	NA	0.130786343512444	0.11917895280081	0.732738834875414	0.697070358920302	0.0133471013790782	NA	0.0368140328024655	0.876883261870708	0.0408123493654648	NA	0.125928324295198	0.938669688662762	0.904557689238614	0.0217726851947012	0.175966751937469	0.62513426092952	NA	0.0277367554451735	NA
TCGA-44-3396-01A	0.808792352472237	0.631473336439094	0.322773080349623	0.282889759790694	NA	0.0875509720755142	0.983711697310269	0.0131547997209146	0.0142257491715483	0.62203577946723	0.951122803374093	0.0128423102637942	0.0183038023493242	0.0325292686729057	0.617357114855569	0.0175363465321666	NA	0.510317533366054	0.62777226734638	0.273881050457758	0.778361755119942	0.0175289861298561	NA	0.663030399461101	0.017525321907873	0.0251264949799563	0.0117952390298276	0.524051429214351	0.493341837258176	NA	0.117923798089821	0.239633106868573	0.55894898354806	0.502478404235551	0.0154846073824688	NA	0.0333087099622058	0.712183663022571	0.0506855932706763	NA	0.12727322520853	0.690234767436345	0.871526633167116	0.0158533375166254	0.319900428356794	0.160702219355497	NA	0.194645116057235	NA
TCGA-49-4486-01A	0.725144750328566	0.113158556317279	0.0840116841079449	0.164836026616962	NA	0.0407267385659539	0.992598631623713	0.00976579194801424	0.0067531844511933	0.693922079467911	0.951305509031621	0.0132135350093374	0.0152312110060839	0.0154523963668764	0.71376469563518	0.0127986965919619	NA	0.19669456215759	0.31783856027808	0.0596986536157943	0.841313545672505	0.0123257589095012	NA	0.738895251845964	0.0207312967754416	0.0156035668994033	0.00965389158174311	0.707685285937146	0.253867709564307	NA	0.0920421264511301	0.0196059606083866	0.871276532343083	0.635451809902739	0.0130552393203297	NA	0.0189635182587994	0.656696835706467	0.0469070827459746	NA	0.0929216299038644	0.941671428727469	0.853095343473779	0.0162712510434651	0.0409728354588659	0.261577341876999	NA	0.036855071153303	NA
TCGA-49-4494-01A	0.833008095779895	0.82062536444411	0.0432200607296728	0.464492725948675	NA	0.0428558141501892	0.990371285229139	0.0546111363401715	0.008264393378657	0.682253786297237	0.941153878286066	0.0103086325167888	0.0267010986952293	0.0244094058649933	0.510476154330231	0.0105256760337966	NA	0.649472453819385	0.498492609171344	0.147664180681685	0.821270765766131	0.015851699851734	NA	0.7256448350657	0.0174588575780244	0.0165757284826802	0.0116259277757457	0.608026437689517	0.52237760308579	NA	0.0898814631072828	0.0247888975987746	0.241679992460183	0.64724927603268	0.0128910711268935	NA	0.0329442528037664	0.837071477151828	0.0446130171972194	NA	0.208272900323264	0.541808427712186	0.942877918790296	0.0100334881490205	0.0775537708417757	0.244622601306899	NA	0.304370633424543	NA
TCGA-49-4501-01A	0.446449483581493	0.408752424137924	0.271479576320724	0.420450664698505	NA	0.0501471097489081	0.991311645200191	0.0105162140878762	0.00820014299436205	0.728544823017647	0.950432969519584	0.0104147783072763	0.0216251835896863	0.0191176214403443	0.751878711155022	0.0116330163902907	NA	0.154417961716604	0.562646078833134	0.0810251269648707	0.922175371896891	0.0119042109699841	NA	0.709970169584882	0.0170111309790242	0.0175324836080295	0.00878822521644189	0.50607138989335	0.322378903629149	NA	0.0668804472488689	0.386871981925052	0.621749243546952	0.577995161008694	0.00962600522571314	NA	0.0375338686596886	0.884346658370485	0.0294097481875158	NA	0.0230354223455056	0.899030792890131	0.913527098901803	0.0126928888868461	0.0978911544310733	0.484156274820867	NA	0.155829306021583	NA
TCGA-49-4505-01A	0.788789339131059	0.338034562687479	0.186518666378032	0.585085935602951	NA	0.06678075945767	0.989045949242321	0.00863174374967131	0.00843434136920127	0.741913979670585	0.948827841691606	0.011118311680601	0.0185624834806735	0.018402392581062	0.777889668073968	0.0141669645419063	NA	0.618753708618919	0.480311828399664	0.129609913904852	0.934888525605884	0.0139096303241595	NA	0.73673963908207	0.0182779973396327	0.0218231028263314	0.0103664755850991	0.565416535609533	0.667283726279327	NA	0.088361131807372	0.0245061236891823	0.654941548283616	0.539954695603581	0.011499089018791	NA	0.0387742778257322	0.856736060417082	0.0325408504117514	NA	0.0730958648402452	0.520014163419256	0.916285101533129	0.0134453373823709	0.312412419874139	0.557122782029386	NA	0.0393422451890426	NA
TCGA-49-4506-01A	0.630429739797746	0.630372799487664	0.284047217639948	0.365131524447524	NA	0.0416219109937596	0.991886317776167	0.0099932804152699	0.00846043872641165	0.640859013531899	0.938810025921039	0.00947897764016946	0.0209870747481179	0.0265338843269724	0.713183562325751	0.0112496492848976	NA	0.543556817543195	0.809319422066369	0.128785860468529	0.81205165130336	0.0141470100230304	NA	0.60496192901117	0.355271204751204	0.0153644657516254	0.00903744972391386	0.483248597520677	0.527436868843472	NA	0.10748732779519	0.437801969816337	0.656074087704693	0.613860036339786	0.0125995951143363	NA	0.0576234414971566	0.938103559961162	0.0517932804471101	NA	0.34142643861885	0.807283502736824	0.934064330091285	0.0153370135114889	0.361283178750911	0.146391268262281	NA	0.0412769489126633	NA
TCGA-49-4507-01A	0.735337232033119	0.509918240186493	0.128558421193987	0.507401026085652	NA	0.046391475119768	0.990441536379776	0.0083033436968333	0.00934503402978423	0.72650663862192	0.941450873853721	0.0110565244962544	0.0165616125902633	0.0243719274530433	0.751416688539444	0.0135088476960489	NA	0.556603663156701	0.621962532967325	0.0876508852135068	0.900008661019092	0.0141254953910912	NA	0.698402035815131	0.0139184758813231	0.0157420103313196	0.00996217802668657	0.46259431660205	0.122381536293328	NA	0.070189412751902	0.390584390627268	0.663292489076611	0.68197268139643	0.0111522832853245	NA	0.0778709410849939	0.952866141635652	0.0331592300928801	NA	0.0372486595255183	0.77748551612727	0.936967651857077	0.0123177881113695	0.379409180930647	0.188705185870588	NA	0.0240611101235536	NA
TCGA-49-4510-01A	0.639453811289772	0.16038666083835	0.111653680235525	0.64269346484193	NA	0.0580992862925986	0.988697788865221	0.0128260579629616	0.0122043349905956	0.634434946037391	0.946230916960731	0.0126814525235808	0.0198675198599555	0.0184845041844033	0.846645172195627	0.0113973351148881	NA	0.463998817699153	0.40495043956852	0.0662660065931752	0.929401986206181	0.0135883006910142	NA	0.771976728972972	0.0162436932411444	0.0269472175929616	0.0125772300944252	0.523291224151136	0.410831534280425	NA	0.104869549294146	0.146568374563523	0.825705738522109	0.550098017852496	0.0142668186128556	NA	0.0397285590004124	0.544610014341696	0.0379008998365469	NA	0.0555932796478467	0.941106015764226	0.877420185029353	0.0163053183008821	0.118741945626073	0.734098315411725	NA	0.0175183710285884	NA
TCGA-73-4659-01A	0.66679443204288	0.346927716085667	0.0419963651655353	0.270293084609593	NA	0.0817106681678373	0.990291140616619	0.014747362359627	0.00836248602774653	0.679175098263412	0.951384898790456	0.011966158344929	0.0188700262279113	0.0190402506802492	0.627403567568136	0.0147941644214139	NA	0.592699081995873	0.487048897372942	0.125392921123254	0.940201747335018	0.0166670595052004	NA	0.70798520672319	0.0185821218904182	0.0281895422433351	0.013348787053375	0.505410321951751	0.431412727304779	NA	0.0833308103645271	0.0261137814332279	0.393935743068328	0.607772280989152	0.0118672510164763	NA	0.0302747433179781	0.901587917300627	0.0425574836100351	NA	0.0434809293929547	0.95132314311881	0.941071772493017	0.0135002823692012	0.0780034616408993	0.317278733419179	NA	0.021088475409081	NA
TCGA-73-4662-01A	0.854134284076672	0.326616025100944	0.415536730387022	0.664604576788086	NA	0.0983515268436307	0.989038393900165	0.010443896922524	0.0126858510246192	0.66300682069176	0.949143608796067	0.0137978295616639	0.020225493868993	0.0230501921332713	0.499833898875854	0.0148168219784278	NA	0.683497596291237	0.579167067010377	0.0436019090138889	0.878028447788226	0.0164356182568981	NA	0.750619406277168	0.207003917688269	0.0183481381850445	0.0120291958921278	0.659968029764876	0.703575975226907	NA	0.074630241685533	0.403685373419324	0.793628302010907	0.694275792885005	0.0141121383908058	NA	0.0561937201069631	0.946030730798523	0.0475123209741556	NA	0.1209855185551	0.499317668804964	0.942388253142473	0.014876504197074	0.18909000721096	0.16930585785375	NA	0.39299312416796	NA
TCGA-73-4666-01A	0.920068330996683	0.815950780446682	0.395566089952734	0.551606117448569	NA	0.0450811547347973	0.990105664185901	0.013052041447086	0.0108918401254704	0.568417233693682	0.956552223860728	0.0137791497566553	0.0370526557190392	0.0253036954717923	0.455410285074118	0.0133920117540626	NA	0.515513346628803	0.558630501442587	0.12576655879651	0.910173568977401	0.0124373338157945	NA	0.755049624722406	0.0329636234699829	0.0435094536726002	0.0490998061451837	0.51420299270701	0.604124954595887	NA	0.0741292463456084	0.245777615880445	0.277161799034885	0.664448240457082	0.0129937614488043	NA	0.0867151740268412	0.948646543619511	0.0543425325038341	NA	0.539454267539351	0.682979821145858	0.948175831074646	0.0143466008174847	0.349468949957918	0.434333612451525	NA	0.193511495023719	NA
TCGA-73-4668-01A	0.607567031536578	0.301593137075604	0.0894884873771422	0.649146312755523	NA	0.0486341514571726	0.989882322851622	0.0121922210075444	0.00897849478072108	0.468399384697232	0.965046480703689	0.0118440235105213	0.0214572420200879	0.023831643987562	0.454021010005927	0.0111745537882459	NA	0.646040668746687	0.377392576227171	0.132473556734081	0.765146044359323	0.0128229780270213	NA	0.757615206454967	0.0133347435034428	0.016900416455223	0.0126069139596482	0.61037167744708	0.702769567334686	NA	0.0662109683694189	0.247282498737409	0.545539029541213	0.654558520295469	0.0121823399919553	NA	0.030849121060973	0.856616422803466	0.0447831000353519	NA	0.191197843027826	0.385696644077832	0.929847934585816	0.0158011114238155	0.101513782257165	0.215412499588634	NA	0.027872514456282	NA
TCGA-73-4670-01A	0.837986651283168	0.249159795766167	0.0354347946456665	0.386476704853705	NA	0.0334180089939859	0.98876186383753	0.00962603578944761	0.00789468135827089	0.618734615675995	0.947405307366163	0.0107655631536447	0.0180256279370097	0.0224082941385521	0.328679190598266	0.0129283711223984	NA	0.689444119077692	0.457563009586839	0.0461462147532103	0.887650116174024	0.0148366327375528	NA	0.772453784143897	0.0325068193285041	0.0117627699221953	0.00902983679812222	0.579735283249785	0.684289007255246	NA	0.0649501856756793	0.39469104221043	0.89105587933942	0.719687297832658	0.0103556682501257	NA	0.0238472531828425	0.933591947048922	0.0367173087650822	NA	0.224613280740489	0.882892413767106	0.92569488423146	0.0125948398975958	0.326774698399066	0.24772355857728	NA	0.0422665497623322	NA
TCGA-73-4675-01A	0.695067068495021	0.244357252041282	0.168606335676495	0.740635559377087	NA	0.116421898708946	0.98756993327784	0.0109004826655487	0.00837882456284333	0.713050188508744	0.95313107463777	0.0132759519331987	0.017095680569032	0.0213012654683306	0.470082428031749	0.0116963556943715	NA	0.418762670043831	0.375720527905684	0.0544865322520638	0.937387274524114	0.0130965081023758	NA	0.765564143505012	0.0234416358353429	0.0149887018180123	0.0122764434334653	0.615815621092189	0.0670305659370319	NA	0.111252704207081	0.0209919568998284	0.78122613015826	0.651957467494643	0.0110709346733281	NA	0.0271232093009896	0.950660752867145	0.0398645166465138	NA	0.0887303617565689	0.968105081215381	0.934324802512527	0.0161696048489707	0.115520747765044	0.535682580317042	NA	0.0623502867970467	NA
TCGA-73-4677-01A	0.641324283705488	0.749587105737103	0.164667268124483	0.495795064231425	NA	0.0695789928835936	0.98985900754583	0.0118733900238698	0.00898860762849758	0.633266016168817	0.959218046127091	0.020350147462581	0.0186337925111249	0.0241767737352088	0.640938710092506	0.0150616986015098	NA	0.461618363919253	0.44548272760129	0.0551766075563658	0.951275637642919	0.0144087070287728	NA	0.728721218895072	0.0430723058190646	0.0197986881830682	0.0132485087974592	0.622587555026356	0.359130999439971	NA	0.0745939361794521	0.0228844220021574	0.298021189453622	0.592520104576968	0.0135271733973719	NA	0.0413581439511632	0.73454721458395	0.0464602009792619	NA	0.132944404374125	0.947737009842361	0.907375391772182	0.0141821344238619	0.0535485494536086	0.392302988167093	NA	0.166383882576022	NA
[truncated: 5,000 more columns]
